# Supplementary material for: Continuous weeklong measurements of indoor particle levels in a Minnesota Tribal Casino Resort
Source: BMC Public Health. 2016 Aug 24;16(1):870. doi: 10.1186/s12889-016-3553-4 (PMC4997741; doi:10.1186/s12889-016-3553-4)
Supplement: Additional file 1: — Supplementary dataset. (XLSX 739 kb) [file 12889_2016_3553_MOESM1_ESM.xlsx]

## Sheet: Fresh_Supply_Air
Date	Time	PM2.5
2013-12-12	14:04:59	0.011925
2013-12-12	14:05:59	0.0155025
2013-12-12	14:06:59	0.008109
2013-12-12	14:07:59	0.008109
2013-12-12	14:08:59	0.0073935
2013-12-12	14:09:59	0.0126405
2013-12-12	14:10:59	0.0088245
2013-12-12	14:11:59	0.00954
2013-12-12	14:12:59	0.0302895
2013-12-12	14:13:59	0.013356
2013-12-12	14:14:59	0.0112095
2013-12-12	14:15:59	0.008109
2013-12-12	14:16:59	0.0112095
2013-12-12	14:17:59	0.0112095
2013-12-12	14:18:59	0.013356
2013-12-12	14:19:59	0.0140715
2013-12-12	14:20:59	0.011925
2013-12-12	14:21:59	0.0155025
2013-12-12	14:22:59	0.00954
2013-12-12	14:23:59	0.0126405
2013-12-12	14:24:59	0.0112095
2013-12-12	14:25:59	0.013356
2013-12-12	14:26:59	0.016218
2013-12-12	14:27:59	0.0126405
2013-12-12	14:28:59	0.011925
2013-12-12	14:29:59	0.0112095
2013-12-12	14:30:59	0.0102555
2013-12-12	14:31:59	0.0112095
2013-12-12	14:32:59	0.0102555
2013-12-12	14:33:59	0.0112095
2013-12-12	14:34:59	0.0102555
2013-12-12	14:35:59	0.011925
2013-12-12	14:36:59	0.0102555
2013-12-12	14:37:59	0.0126405
2013-12-12	14:38:59	0.0465075
2013-12-12	14:39:59	0.011925
2013-12-12	14:40:59	0.0112095
2013-12-12	14:41:59	0.0112095
2013-12-12	14:42:59	0.017649
2013-12-12	14:43:59	0.0112095
2013-12-12	14:44:59	0.011925
2013-12-12	14:45:59	0.0112095
2013-12-12	14:46:59	0.011925
2013-12-12	14:47:59	0.00954
2013-12-12	14:48:59	0.0102555
2013-12-12	14:49:59	0.0112095
2013-12-12	14:50:59	0.0102555
2013-12-12	14:51:59	0.011925
2013-12-12	14:52:59	0.0827595
2013-12-12	14:53:59	0.0112095
2013-12-12	14:54:59	0.011925
2013-12-12	14:55:59	0.0112095
2013-12-12	14:56:59	0.011925
2013-12-12	14:57:59	0.0126405
2013-12-12	14:58:59	0.011925
2013-12-12	14:59:59	0.011925
2013-12-12	15:00:59	0.011925
2013-12-12	15:01:59	0.011925
2013-12-12	15:02:59	0.0112095
2013-12-12	15:03:59	0.013356
2013-12-12	15:04:59	0.011925
2013-12-12	15:05:59	0.011925
2013-12-12	15:06:59	0.011925
2013-12-12	15:07:59	0.0126405
2013-12-12	15:08:59	0.013356
2013-12-12	15:09:59	0.013356
2013-12-12	15:10:59	0.0140715
2013-12-12	15:11:59	0.013356
2013-12-12	15:12:59	0.011925
2013-12-12	15:13:59	0.0126405
2013-12-12	15:14:59	0.011925
2013-12-12	15:15:59	0.011925
2013-12-12	15:16:59	0.0140715
2013-12-12	15:17:59	0.0126405
2013-12-12	15:18:59	0.0126405
2013-12-12	15:19:59	0.0126405
2013-12-12	15:20:59	0.0126405
2013-12-12	15:21:59	0.0140715
2013-12-12	15:22:59	0.011925
2013-12-12	15:23:59	0.0207495
2013-12-12	15:24:59	0.0126405
2013-12-12	15:25:59	0.0140715
2013-12-12	15:26:59	0.0140715
2013-12-12	15:27:59	0.014787
2013-12-12	15:28:59	0.011925
2013-12-12	15:29:59	0.011925
2013-12-12	15:30:59	0.011925
2013-12-12	15:31:59	0.011925
2013-12-12	15:32:59	0.0126405
2013-12-12	15:33:59	0.0126405
2013-12-12	15:34:59	0.011925
2013-12-12	15:35:59	0.0140715
2013-12-12	15:36:59	0.011925
2013-12-12	15:37:59	0.011925
2013-12-12	15:38:59	0.011925
2013-12-12	15:39:59	0.0126405
2013-12-12	15:40:59	0.0126405
2013-12-12	15:41:59	0.011925
2013-12-12	15:42:59	0.014787
2013-12-12	15:43:59	0.026712
2013-12-12	15:44:59	0.0193185
2013-12-12	15:45:59	0.0140715
2013-12-12	15:46:59	0.016218
2013-12-12	15:47:59	0.014787
2013-12-12	15:48:59	0.0140715
2013-12-12	15:49:59	0.0140715
2013-12-12	15:50:59	0.0155025
2013-12-12	15:51:59	0.0140715
2013-12-12	15:52:59	0.0140715
2013-12-12	15:53:59	0.014787
2013-12-12	15:54:59	0.016218
2013-12-12	15:55:59	0.0155025
2013-12-12	15:56:59	0.0155025
2013-12-12	15:57:59	0.0207495
2013-12-12	15:58:59	0.016218
2013-12-12	15:59:59	0.0140715
2013-12-12	16:00:59	0.0140715
2013-12-12	16:01:59	0.013356
2013-12-12	16:02:59	0.013356
2013-12-12	16:03:59	0.0126405
2013-12-12	16:04:59	0.0140715
2013-12-12	16:05:59	0.0126405
2013-12-12	16:06:59	0.013356
2013-12-12	16:07:59	0.013356
2013-12-12	16:08:59	0.013356
2013-12-12	16:09:59	0.0126405
2013-12-12	16:10:59	0.013356
2013-12-12	16:11:59	0.0140715
2013-12-12	16:12:59	0.0140715
2013-12-12	16:13:59	0.0155025
2013-12-12	16:14:59	0.014787
2013-12-12	16:15:59	0.014787
2013-12-12	16:16:59	0.0169335
2013-12-12	16:17:59	0.013356
2013-12-12	16:18:59	0.014787
2013-12-12	16:19:59	0.014787
2013-12-12	16:20:59	0.0140715
2013-12-12	16:21:59	0.0140715
2013-12-12	16:22:59	0.014787
2013-12-12	16:23:59	0.0155025
2013-12-12	16:24:59	0.014787
2013-12-12	16:25:59	0.0140715
2013-12-12	16:26:59	0.0140715
2013-12-12	16:27:59	0.013356
2013-12-12	16:28:59	0.014787
2013-12-12	16:29:59	0.013356
2013-12-12	16:30:59	0.0140715
2013-12-12	16:31:59	0.014787
2013-12-12	16:32:59	0.0140715
2013-12-12	16:33:59	0.0140715
2013-12-12	16:34:59	0.013356
2013-12-12	16:35:59	0.0155025
2013-12-12	16:36:59	0.017649
2013-12-12	16:37:59	0.013356
2013-12-12	16:38:59	0.013356
2013-12-12	16:39:59	0.014787
2013-12-12	16:40:59	0.014787
2013-12-12	16:41:59	0.0169335
2013-12-12	16:42:59	0.016218
2013-12-12	16:43:59	0.0169335
2013-12-12	16:44:59	0.016218
2013-12-12	16:45:59	0.016218
2013-12-12	16:46:59	0.0155025
2013-12-12	16:47:59	0.0155025
2013-12-12	16:48:59	0.0169335
2013-12-12	16:49:59	0.0155025
2013-12-12	16:50:59	0.014787
2013-12-12	16:51:59	0.0169335
2013-12-12	16:52:59	0.017649
2013-12-12	16:53:59	0.017649
2013-12-12	16:54:59	0.0169335
2013-12-12	16:55:59	0.017649
2013-12-12	16:56:59	0.018603
2013-12-12	16:57:59	0.016218
2013-12-12	16:58:59	0.016218
2013-12-12	16:59:59	0.016218
2013-12-12	17:00:59	0.016218
2013-12-12	17:01:59	0.0155025
2013-12-12	17:02:59	0.018603
2013-12-12	17:03:59	0.0155025
2013-12-12	17:04:59	0.0155025
2013-12-12	17:05:59	0.0169335
2013-12-12	17:06:59	0.014787
2013-12-12	17:07:59	0.0155025
2013-12-12	17:08:59	0.0140715
2013-12-12	17:09:59	0.020034
2013-12-12	17:10:59	0.0140715
2013-12-12	17:11:59	0.014787
2013-12-12	17:12:59	0.016218
2013-12-12	17:13:59	0.014787
2013-12-12	17:14:59	0.014787
2013-12-12	17:15:59	0.0193185
2013-12-12	17:16:59	0.021465
2013-12-12	17:17:59	0.020034
2013-12-12	17:18:59	0.022896
2013-12-12	17:19:59	0.0169335
2013-12-12	17:20:59	0.0155025
2013-12-12	17:21:59	0.0169335
2013-12-12	17:22:59	0.016218
2013-12-12	17:23:59	0.0155025
2013-12-12	17:24:59	0.020034
2013-12-12	17:25:59	0.014787
2013-12-12	17:26:59	0.0140715
2013-12-12	17:27:59	0.014787
2013-12-12	17:28:59	0.0155025
2013-12-12	17:29:59	0.0155025
2013-12-12	17:30:59	0.016218
2013-12-12	17:31:59	0.018603
2013-12-12	17:32:59	0.017649
2013-12-12	17:33:59	0.017649
2013-12-12	17:34:59	0.0155025
2013-12-12	17:35:59	0.013356
2013-12-12	17:36:59	0.013356
2013-12-12	17:37:59	0.014787
2013-12-12	17:38:59	0.0140715
2013-12-12	17:39:59	0.013356
2013-12-12	17:40:59	0.014787
2013-12-12	17:41:59	0.0140715
2013-12-12	17:42:59	0.0140715
2013-12-12	17:43:59	0.0155025
2013-12-12	17:44:59	0.0140715
2013-12-12	17:45:59	0.014787
2013-12-12	17:46:59	0.016218
2013-12-12	17:47:59	0.014787
2013-12-12	17:48:59	0.0140715
2013-12-12	17:49:59	0.013356
2013-12-12	17:50:59	0.014787
2013-12-12	17:51:59	0.0140715
2013-12-12	17:52:59	0.013356
2013-12-12	17:53:59	0.0140715
2013-12-12	17:54:59	0.0140715
2013-12-12	17:55:59	0.0140715
2013-12-12	17:56:59	0.013356
2013-12-12	17:57:59	0.0140715
2013-12-12	17:58:59	0.0140715
2013-12-12	17:59:59	0.016218
2013-12-12	18:00:59	0.0155025
2013-12-12	18:01:59	0.014787
2013-12-12	18:02:59	0.0140715
2013-12-12	18:03:59	0.0140715
2013-12-12	18:04:59	0.014787
2013-12-12	18:05:59	0.0140715
2013-12-12	18:06:59	0.0140715
2013-12-12	18:07:59	0.0140715
2013-12-12	18:08:59	0.014787
2013-12-12	18:09:59	0.0169335
2013-12-12	18:10:59	0.016218
2013-12-12	18:11:59	0.0169335
2013-12-12	18:12:59	0.016218
2013-12-12	18:13:59	0.014787
2013-12-12	18:14:59	0.016218
2013-12-12	18:15:59	0.0155025
2013-12-12	18:16:59	0.016218
2013-12-12	18:17:59	0.0140715
2013-12-12	18:18:59	0.0140715
2013-12-12	18:19:59	0.013356
2013-12-12	18:20:59	0.014787
2013-12-12	18:21:59	0.014787
2013-12-12	18:22:59	0.017649
2013-12-12	18:23:59	0.014787
2013-12-12	18:24:59	0.014787
2013-12-12	18:25:59	0.0155025
2013-12-12	18:26:59	0.0140715
2013-12-12	18:27:59	0.0140715
2013-12-12	18:28:59	0.014787
2013-12-12	18:29:59	0.014787
2013-12-12	18:30:59	0.0140715
2013-12-12	18:31:59	0.014787
2013-12-12	18:32:59	0.014787
2013-12-12	18:33:59	0.014787
2013-12-12	18:34:59	0.0140715
2013-12-12	18:35:59	0.0140715
2013-12-12	18:36:59	0.014787
2013-12-12	18:37:59	0.0140715
2013-12-12	18:38:59	0.014787
2013-12-12	18:39:59	0.0140715
2013-12-12	18:40:59	0.014787
2013-12-12	18:41:59	0.0155025
2013-12-12	18:42:59	0.0140715
2013-12-12	18:43:59	0.0140715
2013-12-12	18:44:59	0.013356
2013-12-12	18:45:59	0.013356
2013-12-12	18:46:59	0.013356
2013-12-12	18:47:59	0.0140715
2013-12-12	18:48:59	0.0140715
2013-12-12	18:49:59	0.0140715
2013-12-12	18:50:59	0.013356
2013-12-12	18:51:59	0.0155025
2013-12-12	18:52:59	0.014787
2013-12-12	18:53:59	0.0140715
2013-12-12	18:54:59	0.014787
2013-12-12	18:55:59	0.0169335
2013-12-12	18:56:59	0.0155025
2013-12-12	18:57:59	0.016218
2013-12-12	18:58:59	0.016218
2013-12-12	18:59:59	0.017649
2013-12-12	19:00:59	0.016218
2013-12-12	19:01:59	0.014787
2013-12-12	19:02:59	0.0140715
2013-12-12	19:03:59	0.0155025
2013-12-12	19:04:59	0.0169335
2013-12-12	19:05:59	0.0155025
2013-12-12	19:06:59	0.0140715
2013-12-12	19:07:59	0.014787
2013-12-12	19:08:59	0.014787
2013-12-12	19:09:59	0.0140715
2013-12-12	19:10:59	0.014787
2013-12-12	19:11:59	0.0140715
2013-12-12	19:12:59	0.0140715
2013-12-12	19:13:59	0.014787
2013-12-12	19:14:59	0.014787
2013-12-12	19:15:59	0.0140715
2013-12-12	19:16:59	0.014787
2013-12-12	19:17:59	0.016218
2013-12-12	19:18:59	0.014787
2013-12-12	19:19:59	0.0155025
2013-12-12	19:20:59	0.0155025
2013-12-12	19:21:59	0.0155025
2013-12-12	19:22:59	0.016218
2013-12-12	19:23:59	0.014787
2013-12-12	19:24:59	0.014787
2013-12-12	19:25:59	0.014787
2013-12-12	19:26:59	0.0155025
2013-12-12	19:27:59	0.0155025
2013-12-12	19:28:59	0.014787
2013-12-12	19:29:59	0.017649
2013-12-12	19:30:59	0.016218
2013-12-12	19:31:59	0.0155025
2013-12-12	19:32:59	0.0155025
2013-12-12	19:33:59	0.016218
2013-12-12	19:34:59	0.0155025
2013-12-12	19:35:59	0.0155025
2013-12-12	19:36:59	0.016218
2013-12-12	19:37:59	0.0155025
2013-12-12	19:38:59	0.0155025
2013-12-12	19:39:59	0.016218
2013-12-12	19:40:59	0.0169335
2013-12-12	19:41:59	0.016218
2013-12-12	19:42:59	0.014787
2013-12-12	19:43:59	0.0155025
2013-12-12	19:44:59	0.016218
2013-12-12	19:45:59	0.016218
2013-12-12	19:46:59	0.014787
2013-12-12	19:47:59	0.0155025
2013-12-12	19:48:59	0.0155025
2013-12-12	19:49:59	0.0155025
2013-12-12	19:50:59	0.0155025
2013-12-12	19:51:59	0.0169335
2013-12-12	19:52:59	0.016218
2013-12-12	19:53:59	0.016218
2013-12-12	19:54:59	0.017649
2013-12-12	19:55:59	0.014787
2013-12-12	19:56:59	0.016218
2013-12-12	19:57:59	0.0155025
2013-12-12	19:58:59	0.0169335
2013-12-12	19:59:59	0.0155025
2013-12-12	20:00:59	0.0155025
2013-12-12	20:01:59	0.0169335
2013-12-12	20:02:59	0.016218
2013-12-12	20:03:59	0.0155025
2013-12-12	20:04:59	0.016218
2013-12-12	20:05:59	0.0155025
2013-12-12	20:06:59	0.016218
2013-12-12	20:07:59	0.017649
2013-12-12	20:08:59	0.018603
2013-12-12	20:09:59	0.018603
2013-12-12	20:10:59	0.016218
2013-12-12	20:11:59	0.016218
2013-12-12	20:12:59	0.016218
2013-12-12	20:13:59	0.014787
2013-12-12	20:14:59	0.0155025
2013-12-12	20:15:59	0.014787
2013-12-12	20:16:59	0.0155025
2013-12-12	20:17:59	0.0155025
2013-12-12	20:18:59	0.0155025
2013-12-12	20:19:59	0.0155025
2013-12-12	20:20:59	0.0155025
2013-12-12	20:21:59	0.0155025
2013-12-12	20:22:59	0.014787
2013-12-12	20:23:59	0.016218
2013-12-12	20:24:59	0.0140715
2013-12-12	20:25:59	0.016218
2013-12-12	20:26:59	0.0155025
2013-12-12	20:27:59	0.0140715
2013-12-12	20:28:59	0.0140715
2013-12-12	20:29:59	0.0140715
2013-12-12	20:30:59	0.013356
2013-12-12	20:31:59	0.0126405
2013-12-12	20:32:59	0.013356
2013-12-12	20:33:59	0.013356
2013-12-12	20:34:59	0.013356
2013-12-12	20:35:59	0.013356
2013-12-12	20:36:59	0.0140715
2013-12-12	20:37:59	0.0140715
2013-12-12	20:38:59	0.0140715
2013-12-12	20:39:59	0.0140715
2013-12-12	20:40:59	0.0193185
2013-12-12	20:41:59	0.013356
2013-12-12	20:42:59	0.0140715
2013-12-12	20:43:59	0.013356
2013-12-12	20:44:59	0.013356
2013-12-12	20:45:59	0.013356
2013-12-12	20:46:59	0.013356
2013-12-12	20:47:59	0.013356
2013-12-12	20:48:59	0.013356
2013-12-12	20:49:59	0.013356
2013-12-12	20:50:59	0.014787
2013-12-12	20:51:59	0.013356
2013-12-12	20:52:59	0.013356
2013-12-12	20:53:59	0.014787
2013-12-12	20:54:59	0.0140715
2013-12-12	20:55:59	0.013356
2013-12-12	20:56:59	0.013356
2013-12-12	20:57:59	0.013356
2013-12-12	20:58:59	0.0140715
2013-12-12	20:59:59	0.013356
2013-12-12	21:00:59	0.0140715
2013-12-12	21:01:59	0.0140715
2013-12-12	21:02:59	0.013356
2013-12-12	21:03:59	0.014787
2013-12-12	21:04:59	0.013356
2013-12-12	21:05:59	0.013356
2013-12-12	21:06:59	0.013356
2013-12-12	21:07:59	0.0140715
2013-12-12	21:08:59	0.0140715
2013-12-12	21:09:59	0.0140715
2013-12-12	21:10:59	0.014787
2013-12-12	21:11:59	0.014787
2013-12-12	21:12:59	0.014787
2013-12-12	21:13:59	0.014787
2013-12-12	21:14:59	0.0140715
2013-12-12	21:15:59	0.014787
2013-12-12	21:16:59	0.013356
2013-12-12	21:17:59	0.014787
2013-12-12	21:18:59	0.014787
2013-12-12	21:19:59	0.014787
2013-12-12	21:20:59	0.014787
2013-12-12	21:21:59	0.0140715
2013-12-12	21:22:59	0.0155025
2013-12-12	21:23:59	0.0140715
2013-12-12	21:24:59	0.0140715
2013-12-12	21:25:59	0.014787
2013-12-12	21:26:59	0.0140715
2013-12-12	21:27:59	0.013356
2013-12-12	21:28:59	0.0155025
2013-12-12	21:29:59	0.0140715
2013-12-12	21:30:59	0.0140715
2013-12-12	21:31:59	0.016218
2013-12-12	21:32:59	0.014787
2013-12-12	21:33:59	0.0140715
2013-12-12	21:34:59	0.014787
2013-12-12	21:35:59	0.0140715
2013-12-12	21:36:59	0.016218
2013-12-12	21:37:59	0.014787
2013-12-12	21:38:59	0.014787
2013-12-12	21:39:59	0.0126405
2013-12-12	21:40:59	0.013356
2013-12-12	21:41:59	0.013356
2013-12-12	21:42:59	0.013356
2013-12-12	21:43:59	0.013356
2013-12-12	21:44:59	0.0140715
2013-12-12	21:45:59	0.013356
2013-12-12	21:46:59	0.013356
2013-12-12	21:47:59	0.0140715
2013-12-12	21:48:59	0.013356
2013-12-12	21:49:59	0.0140715
2013-12-12	21:50:59	0.0155025
2013-12-12	21:51:59	0.013356
2013-12-12	21:52:59	0.0140715
2013-12-12	21:53:59	0.014787
2013-12-12	21:54:59	0.014787
2013-12-12	21:55:59	0.0155025
2013-12-12	21:56:59	0.014787
2013-12-12	21:57:59	0.0140715
2013-12-12	21:58:59	0.0140715
2013-12-12	21:59:59	0.014787
2013-12-12	22:00:59	0.013356
2013-12-12	22:01:59	0.0140715
2013-12-12	22:02:59	0.013356
2013-12-12	22:03:59	0.013356
2013-12-12	22:04:59	0.014787
2013-12-12	22:05:59	0.013356
2013-12-12	22:06:59	0.0140715
2013-12-12	22:07:59	0.013356
2013-12-12	22:08:59	0.0140715
2013-12-12	22:09:59	0.014787
2013-12-12	22:10:59	0.0140715
2013-12-12	22:11:59	0.014787
2013-12-12	22:12:59	0.0140715
2013-12-12	22:13:59	0.013356
2013-12-12	22:14:59	0.013356
2013-12-12	22:15:59	0.0140715
2013-12-12	22:16:59	0.0155025
2013-12-12	22:17:59	0.0155025
2013-12-12	22:18:59	0.0140715
2013-12-12	22:19:59	0.0140715
2013-12-12	22:20:59	0.014787
2013-12-12	22:21:59	0.013356
2013-12-12	22:22:59	0.0140715
2013-12-12	22:23:59	0.0140715
2013-12-12	22:24:59	0.0140715
2013-12-12	22:25:59	0.013356
2013-12-12	22:26:59	0.014787
2013-12-12	22:27:59	0.014787
2013-12-12	22:28:59	0.0155025
2013-12-12	22:29:59	0.014787
2013-12-12	22:30:59	0.014787
2013-12-12	22:31:59	0.014787
2013-12-12	22:32:59	0.014787
2013-12-12	22:33:59	0.016218
2013-12-12	22:34:59	0.014787
2013-12-12	22:35:59	0.014787
2013-12-12	22:36:59	0.0155025
2013-12-12	22:37:59	0.0140715
2013-12-12	22:38:59	0.0140715
2013-12-12	22:39:59	0.0140715
2013-12-12	22:40:59	0.014787
2013-12-12	22:41:59	0.013356
2013-12-12	22:42:59	0.013356
2013-12-12	22:43:59	0.013356
2013-12-12	22:44:59	0.013356
2013-12-12	22:45:59	0.013356
2013-12-12	22:46:59	0.013356
2013-12-12	22:47:59	0.013356
2013-12-12	22:48:59	0.0140715
2013-12-12	22:49:59	0.0140715
2013-12-12	22:50:59	0.0140715
2013-12-12	22:51:59	0.013356
2013-12-12	22:52:59	0.013356
2013-12-12	22:53:59	0.013356
2013-12-12	22:54:59	0.013356
2013-12-12	22:55:59	0.0140715
2013-12-12	22:56:59	0.013356
2013-12-12	22:57:59	0.0140715
2013-12-12	22:58:59	0.0126405
2013-12-12	22:59:59	0.0126405
2013-12-12	23:00:59	0.0126405
2013-12-12	23:01:59	0.0140715
2013-12-12	23:02:59	0.0126405
2013-12-12	23:03:59	0.0140715
2013-12-12	23:04:59	0.013356
2013-12-12	23:05:59	0.013356
2013-12-12	23:06:59	0.013356
2013-12-12	23:07:59	0.0140715
2013-12-12	23:08:59	0.013356
2013-12-12	23:09:59	0.013356
2013-12-12	23:10:59	0.0140715
2013-12-12	23:11:59	0.0140715
2013-12-12	23:12:59	0.0140715
2013-12-12	23:13:59	0.013356
2013-12-12	23:14:59	0.0126405
2013-12-12	23:15:59	0.0126405
2013-12-12	23:16:59	0.0126405
2013-12-12	23:17:59	0.0140715
2013-12-12	23:18:59	0.013356
2013-12-12	23:19:59	0.0140715
2013-12-12	23:20:59	0.013356
2013-12-12	23:21:59	0.013356
2013-12-12	23:22:59	0.0140715
2013-12-12	23:23:59	0.013356
2013-12-12	23:24:59	0.013356
2013-12-12	23:25:59	0.0140715
2013-12-12	23:26:59	0.013356
2013-12-12	23:27:59	0.0140715
2013-12-12	23:28:59	0.013356
2013-12-12	23:29:59	0.013356
2013-12-12	23:30:59	0.0140715
2013-12-12	23:31:59	0.013356
2013-12-12	23:32:59	0.0140715
2013-12-12	23:33:59	0.013356
2013-12-12	23:34:59	0.0140715
2013-12-12	23:35:59	0.0155025
2013-12-12	23:36:59	0.016218
2013-12-12	23:37:59	0.0140715
2013-12-12	23:38:59	0.0140715
2013-12-12	23:39:59	0.0140715
2013-12-12	23:40:59	0.0140715
2013-12-12	23:41:59	0.0140715
2013-12-12	23:42:59	0.0140715
2013-12-12	23:43:59	0.0140715
2013-12-12	23:44:59	0.0140715
2013-12-12	23:45:59	0.0140715
2013-12-12	23:46:59	0.013356
2013-12-12	23:47:59	0.0140715
2013-12-12	23:48:59	0.0155025
2013-12-12	23:49:59	0.014787
2013-12-12	23:50:59	0.014787
2013-12-12	23:51:59	0.0155025
2013-12-12	23:52:59	0.014787
2013-12-12	23:53:59	0.014787
2013-12-12	23:54:59	0.014787
2013-12-12	23:55:59	0.0140715
2013-12-12	23:56:59	0.014787
2013-12-12	23:57:59	0.014787
2013-12-12	23:58:59	0.0140715
2013-12-12	23:59:59	0.0140715
2013-12-13	00:00:59	0.0155025
2013-12-13	00:01:59	0.0155025
2013-12-13	00:02:59	0.0140715
2013-12-13	00:03:59	0.014787
2013-12-13	00:04:59	0.014787
2013-12-13	00:05:59	0.016218
2013-12-13	00:06:59	0.014787
2013-12-13	00:07:59	0.014787
2013-12-13	00:08:59	0.014787
2013-12-13	00:09:59	0.016218
2013-12-13	00:10:59	0.016218
2013-12-13	00:11:59	0.014787
2013-12-13	00:12:59	0.0155025
2013-12-13	00:13:59	0.0155025
2013-12-13	00:14:59	0.0155025
2013-12-13	00:15:59	0.014787
2013-12-13	00:16:59	0.014787
2013-12-13	00:17:59	0.014787
2013-12-13	00:18:59	0.0155025
2013-12-13	00:19:59	0.014787
2013-12-13	00:20:59	0.014787
2013-12-13	00:21:59	0.0140715
2013-12-13	00:22:59	0.014787
2013-12-13	00:23:59	0.0155025
2013-12-13	00:24:59	0.014787
2013-12-13	00:25:59	0.014787
2013-12-13	00:26:59	0.014787
2013-12-13	00:27:59	0.014787
2013-12-13	00:28:59	0.0155025
2013-12-13	00:29:59	0.0140715
2013-12-13	00:30:59	0.014787
2013-12-13	00:31:59	0.0140715
2013-12-13	00:32:59	0.0140715
2013-12-13	00:33:59	0.014787
2013-12-13	00:34:59	0.014787
2013-12-13	00:35:59	0.014787
2013-12-13	00:36:59	0.0140715
2013-12-13	00:37:59	0.014787
2013-12-13	00:38:59	0.014787
2013-12-13	00:39:59	0.014787
2013-12-13	00:40:59	0.014787
2013-12-13	00:41:59	0.014787
2013-12-13	00:42:59	0.014787
2013-12-13	00:43:59	0.013356
2013-12-13	00:44:59	0.014787
2013-12-13	00:45:59	0.0140715
2013-12-13	00:46:59	0.0140715
2013-12-13	00:47:59	0.0140715
2013-12-13	00:48:59	0.014787
2013-12-13	00:49:59	0.0140715
2013-12-13	00:50:59	0.014787
2013-12-13	00:51:59	0.014787
2013-12-13	00:52:59	0.0140715
2013-12-13	00:53:59	0.0140715
2013-12-13	00:54:59	0.014787
2013-12-13	00:55:59	0.020034
2013-12-13	00:56:59	0.014787
2013-12-13	00:57:59	0.0140715
2013-12-13	00:58:59	0.014787
2013-12-13	00:59:59	0.0140715
2013-12-13	01:00:59	0.0140715
2013-12-13	01:01:59	0.0155025
2013-12-13	01:02:59	0.0140715
2013-12-13	01:03:59	0.0140715
2013-12-13	01:04:59	0.0140715
2013-12-13	01:05:59	0.014787
2013-12-13	01:06:59	0.013356
2013-12-13	01:07:59	0.0140715
2013-12-13	01:08:59	0.014787
2013-12-13	01:09:59	0.0140715
2013-12-13	01:10:59	0.0140715
2013-12-13	01:11:59	0.0140715
2013-12-13	01:12:59	0.0140715
2013-12-13	01:13:59	0.0140715
2013-12-13	01:14:59	0.014787
2013-12-13	01:15:59	0.0140715
2013-12-13	01:16:59	0.0140715
2013-12-13	01:17:59	0.0140715
2013-12-13	01:18:59	0.0140715
2013-12-13	01:19:59	0.013356
2013-12-13	01:20:59	0.013356
2013-12-13	01:21:59	0.013356
2013-12-13	01:22:59	0.0140715
2013-12-13	01:23:59	0.013356
2013-12-13	01:24:59	0.0140715
2013-12-13	01:25:59	0.0140715
2013-12-13	01:26:59	0.0140715
2013-12-13	01:27:59	0.013356
2013-12-13	01:28:59	0.013356
2013-12-13	01:29:59	0.0140715
2013-12-13	01:30:59	0.013356
2013-12-13	01:31:59	0.0140715
2013-12-13	01:32:59	0.0140715
2013-12-13	01:33:59	0.0140715
2013-12-13	01:34:59	0.013356
2013-12-13	01:35:59	0.0140715
2013-12-13	01:36:59	0.0140715
2013-12-13	01:37:59	0.0140715
2013-12-13	01:38:59	0.013356
2013-12-13	01:39:59	0.013356
2013-12-13	01:40:59	0.0140715
2013-12-13	01:41:59	0.013356
2013-12-13	01:42:59	0.0140715
2013-12-13	01:43:59	0.013356
2013-12-13	01:44:59	0.0126405
2013-12-13	01:45:59	0.013356
2013-12-13	01:46:59	0.013356
2013-12-13	01:47:59	0.0140715
2013-12-13	01:48:59	0.013356
2013-12-13	01:49:59	0.0140715
2013-12-13	01:50:59	0.013356
2013-12-13	01:51:59	0.0140715
2013-12-13	01:52:59	0.013356
2013-12-13	01:53:59	0.0140715
2013-12-13	01:54:59	0.013356
2013-12-13	01:55:59	0.0140715
2013-12-13	01:56:59	0.013356
2013-12-13	01:57:59	0.013356
2013-12-13	01:58:59	0.0140715
2013-12-13	01:59:59	0.0140715
2013-12-13	02:00:59	0.013356
2013-12-13	02:01:59	0.0140715
2013-12-13	02:02:59	0.014787
2013-12-13	02:03:59	0.013356
2013-12-13	02:04:59	0.014787
2013-12-13	02:05:59	0.0140715
2013-12-13	02:06:59	0.013356
2013-12-13	02:07:59	0.013356
2013-12-13	02:08:59	0.013356
2013-12-13	02:09:59	0.0140715
2013-12-13	02:10:59	0.013356
2013-12-13	02:11:59	0.0126405
2013-12-13	02:12:59	0.013356
2013-12-13	02:13:59	0.013356
2013-12-13	02:14:59	0.013356
2013-12-13	02:15:59	0.0126405
2013-12-13	02:16:59	0.0140715
2013-12-13	02:17:59	0.013356
2013-12-13	02:18:59	0.014787
2013-12-13	02:19:59	0.013356
2013-12-13	02:20:59	0.013356
2013-12-13	02:21:59	0.013356
2013-12-13	02:22:59	0.0126405
2013-12-13	02:23:59	0.013356
2013-12-13	02:24:59	0.013356
2013-12-13	02:25:59	0.013356
2013-12-13	02:26:59	0.013356
2013-12-13	02:27:59	0.013356
2013-12-13	02:28:59	0.0126405
2013-12-13	02:29:59	0.0126405
2013-12-13	02:30:59	0.0126405
2013-12-13	02:31:59	0.0126405
2013-12-13	02:32:59	0.013356
2013-12-13	02:33:59	0.0126405
2013-12-13	02:34:59	0.013356
2013-12-13	02:35:59	0.0126405
2013-12-13	02:36:59	0.011925
2013-12-13	02:37:59	0.011925
2013-12-13	02:38:59	0.0126405
2013-12-13	02:39:59	0.011925
2013-12-13	02:40:59	0.0126405
2013-12-13	02:41:59	0.0126405
2013-12-13	02:42:59	0.011925
2013-12-13	02:43:59	0.013356
2013-12-13	02:44:59	0.011925
2013-12-13	02:45:59	0.0126405
2013-12-13	02:46:59	0.0126405
2013-12-13	02:47:59	0.0126405
2013-12-13	02:48:59	0.0126405
2013-12-13	02:49:59	0.011925
2013-12-13	02:50:59	0.013356
2013-12-13	02:51:59	0.011925
2013-12-13	02:52:59	0.013356
2013-12-13	02:53:59	0.0126405
2013-12-13	02:54:59	0.013356
2013-12-13	02:55:59	0.0126405
2013-12-13	02:56:59	0.011925
2013-12-13	02:57:59	0.0126405
2013-12-13	02:58:59	0.013356
2013-12-13	02:59:59	0.0126405
2013-12-13	03:00:59	0.013356
2013-12-13	03:01:59	0.0126405
2013-12-13	03:02:59	0.0126405
2013-12-13	03:03:59	0.0126405
2013-12-13	03:04:59	0.011925
2013-12-13	03:05:59	0.0126405
2013-12-13	03:06:59	0.011925
2013-12-13	03:07:59	0.0126405
2013-12-13	03:08:59	0.011925
2013-12-13	03:09:59	0.0126405
2013-12-13	03:10:59	0.0126405
2013-12-13	03:11:59	0.0126405
2013-12-13	03:12:59	0.0126405
2013-12-13	03:13:59	0.0126405
2013-12-13	03:14:59	0.0126405
2013-12-13	03:15:59	0.0126405
2013-12-13	03:16:59	0.011925
2013-12-13	03:17:59	0.0126405
2013-12-13	03:18:59	0.0126405
2013-12-13	03:19:59	0.0126405
2013-12-13	03:20:59	0.011925
2013-12-13	03:21:59	0.011925
2013-12-13	03:22:59	0.011925
2013-12-13	03:23:59	0.0126405
2013-12-13	03:24:59	0.011925
2013-12-13	03:25:59	0.0126405
2013-12-13	03:26:59	0.011925
2013-12-13	03:27:59	0.011925
2013-12-13	03:28:59	0.011925
2013-12-13	03:29:59	0.013356
2013-12-13	03:30:59	0.013356
2013-12-13	03:31:59	0.0126405
2013-12-13	03:32:59	0.011925
2013-12-13	03:33:59	0.011925
2013-12-13	03:34:59	0.011925
2013-12-13	03:35:59	0.0126405
2013-12-13	03:36:59	0.0126405
2013-12-13	03:37:59	0.014787
2013-12-13	03:38:59	0.011925
2013-12-13	03:39:59	0.011925
2013-12-13	03:40:59	0.011925
2013-12-13	03:41:59	0.011925
2013-12-13	03:42:59	0.011925
2013-12-13	03:43:59	0.011925
2013-12-13	03:44:59	0.011925
2013-12-13	03:45:59	0.011925
2013-12-13	03:46:59	0.0126405
2013-12-13	03:47:59	0.011925
2013-12-13	03:48:59	0.0126405
2013-12-13	03:49:59	0.0126405
2013-12-13	03:50:59	0.011925
2013-12-13	03:51:59	0.011925
2013-12-13	03:52:59	0.0112095
2013-12-13	03:53:59	0.011925
2013-12-13	03:54:59	0.011925
2013-12-13	03:55:59	0.011925
2013-12-13	03:56:59	0.011925
2013-12-13	03:57:59	0.0112095
2013-12-13	03:58:59	0.0126405
2013-12-13	03:59:59	0.011925
2013-12-13	04:00:59	0.0126405
2013-12-13	04:01:59	0.011925
2013-12-13	04:02:59	0.011925
2013-12-13	04:03:59	0.0126405
2013-12-13	04:04:59	0.011925
2013-12-13	04:05:59	0.011925
2013-12-13	04:06:59	0.0112095
2013-12-13	04:07:59	0.0126405
2013-12-13	04:08:59	0.011925
2013-12-13	04:09:59	0.0140715
2013-12-13	04:10:59	0.011925
2013-12-13	04:11:59	0.011925
2013-12-13	04:12:59	0.0112095
2013-12-13	04:13:59	0.0112095
2013-12-13	04:14:59	0.0126405
2013-12-13	04:15:59	0.011925
2013-12-13	04:16:59	0.013356
2013-12-13	04:17:59	0.011925
2013-12-13	04:18:59	0.011925
2013-12-13	04:19:59	0.011925
2013-12-13	04:20:59	0.011925
2013-12-13	04:21:59	0.013356
2013-12-13	04:22:59	0.011925
2013-12-13	04:23:59	0.0112095
2013-12-13	04:24:59	0.011925
2013-12-13	04:25:59	0.011925
2013-12-13	04:26:59	0.0126405
2013-12-13	04:27:59	0.0112095
2013-12-13	04:28:59	0.0112095
2013-12-13	04:29:59	0.011925
2013-12-13	04:30:59	0.011925
2013-12-13	04:31:59	0.011925
2013-12-13	04:32:59	0.0126405
2013-12-13	04:33:59	0.011925
2013-12-13	04:34:59	0.011925
2013-12-13	04:35:59	0.011925
2013-12-13	04:36:59	0.011925
2013-12-13	04:37:59	0.0126405
2013-12-13	04:38:59	0.0126405
2013-12-13	04:39:59	0.011925
2013-12-13	04:40:59	0.011925
2013-12-13	04:41:59	0.011925
2013-12-13	04:42:59	0.011925
2013-12-13	04:43:59	0.011925
2013-12-13	04:44:59	0.011925
2013-12-13	04:45:59	0.011925
2013-12-13	04:46:59	0.0126405
2013-12-13	04:47:59	0.011925
2013-12-13	04:48:59	0.0126405
2013-12-13	04:49:59	0.0126405
2013-12-13	04:50:59	0.011925
2013-12-13	04:51:59	0.011925
2013-12-13	04:52:59	0.0140715
2013-12-13	04:53:59	0.0126405
2013-12-13	04:54:59	0.0126405
2013-12-13	04:55:59	0.0126405
2013-12-13	04:56:59	0.0140715
2013-12-13	04:57:59	0.011925
2013-12-13	04:58:59	0.0126405
2013-12-13	04:59:59	0.0126405
2013-12-13	05:00:59	0.0126405
2013-12-13	05:01:59	0.0140715
2013-12-13	05:02:59	0.0126405
2013-12-13	05:03:59	0.0126405
2013-12-13	05:04:59	0.0126405
2013-12-13	05:05:59	0.011925
2013-12-13	05:06:59	0.0126405
2013-12-13	05:07:59	0.0126405
2013-12-13	05:08:59	0.011925
2013-12-13	05:09:59	0.0126405
2013-12-13	05:10:59	0.013356
2013-12-13	05:11:59	0.013356
2013-12-13	05:12:59	0.0126405
2013-12-13	05:13:59	0.011925
2013-12-13	05:14:59	0.0126405
2013-12-13	05:15:59	0.0126405
2013-12-13	05:16:59	0.013356
2013-12-13	05:17:59	0.0126405
2013-12-13	05:18:59	0.0126405
2013-12-13	05:19:59	0.0126405
2013-12-13	05:20:59	0.011925
2013-12-13	05:21:59	0.0126405
2013-12-13	05:22:59	0.011925
2013-12-13	05:23:59	0.0126405
2013-12-13	05:24:59	0.0140715
2013-12-13	05:25:59	0.011925
2013-12-13	05:26:59	0.0126405
2013-12-13	05:27:59	0.013356
2013-12-13	05:28:59	0.011925
2013-12-13	05:29:59	0.0126405
2013-12-13	05:30:59	0.0126405
2013-12-13	05:31:59	0.0126405
2013-12-13	05:32:59	0.0126405
2013-12-13	05:33:59	0.0126405
2013-12-13	05:34:59	0.0126405
2013-12-13	05:35:59	0.013356
2013-12-13	05:36:59	0.013356
2013-12-13	05:37:59	0.013356
2013-12-13	05:38:59	0.011925
2013-12-13	05:39:59	0.013356
2013-12-13	05:40:59	0.0140715
2013-12-13	05:41:59	0.0126405
2013-12-13	05:42:59	0.0126405
2013-12-13	05:43:59	0.0126405
2013-12-13	05:44:59	0.0126405
2013-12-13	05:45:59	0.0126405
2013-12-13	05:46:59	0.0140715
2013-12-13	05:47:59	0.0126405
2013-12-13	05:48:59	0.0126405
2013-12-13	05:49:59	0.0126405
2013-12-13	05:50:59	0.011925
2013-12-13	05:51:59	0.0126405
2013-12-13	05:52:59	0.0126405
2013-12-13	05:53:59	0.013356
2013-12-13	05:54:59	0.0126405
2013-12-13	05:55:59	0.0126405
2013-12-13	05:56:59	0.013356
2013-12-13	05:57:59	0.0126405
2013-12-13	05:58:59	0.013356
2013-12-13	05:59:59	0.013356
2013-12-13	06:00:59	0.0126405
2013-12-13	06:01:59	0.013356
2013-12-13	06:02:59	0.0126405
2013-12-13	06:03:59	0.011925
2013-12-13	06:04:59	0.0126405
2013-12-13	06:05:59	0.0126405
2013-12-13	06:06:59	0.0126405
2013-12-13	06:07:59	0.0126405
2013-12-13	06:08:59	0.0126405
2013-12-13	06:09:59	0.011925
2013-12-13	06:10:59	0.013356
2013-12-13	06:11:59	0.0126405
2013-12-13	06:12:59	0.0126405
2013-12-13	06:13:59	0.011925
2013-12-13	06:14:59	0.0126405
2013-12-13	06:15:59	0.0126405
2013-12-13	06:16:59	0.013356
2013-12-13	06:17:59	0.0126405
2013-12-13	06:18:59	0.0126405
2013-12-13	06:19:59	0.0126405
2013-12-13	06:20:59	0.011925
2013-12-13	06:21:59	0.0126405
2013-12-13	06:22:59	0.0126405
2013-12-13	06:23:59	0.013356
2013-12-13	06:24:59	0.0126405
2013-12-13	06:25:59	0.0126405
2013-12-13	06:26:59	0.0126405
2013-12-13	06:27:59	0.013356
2013-12-13	06:28:59	0.0126405
2013-12-13	06:29:59	0.011925
2013-12-13	06:30:59	0.011925
2013-12-13	06:31:59	0.0126405
2013-12-13	06:32:59	0.011925
2013-12-13	06:33:59	0.0126405
2013-12-13	06:34:59	0.014787
2013-12-13	06:35:59	0.013356
2013-12-13	06:36:59	0.0140715
2013-12-13	06:37:59	0.013356
2013-12-13	06:38:59	0.0126405
2013-12-13	06:39:59	0.013356
2013-12-13	06:40:59	0.0140715
2013-12-13	06:41:59	0.013356
2013-12-13	06:42:59	0.0140715
2013-12-13	06:43:59	0.0140715
2013-12-13	06:44:59	0.0126405
2013-12-13	06:45:59	0.0126405
2013-12-13	06:46:59	0.013356
2013-12-13	06:47:59	0.013356
2013-12-13	06:48:59	0.011925
2013-12-13	06:49:59	0.0126405
2013-12-13	06:50:59	0.0126405
2013-12-13	06:51:59	0.0126405
2013-12-13	06:52:59	0.0126405
2013-12-13	06:53:59	0.0126405
2013-12-13	06:54:59	0.0126405
2013-12-13	06:55:59	0.0126405
2013-12-13	06:56:59	0.0126405
2013-12-13	06:57:59	0.0126405
2013-12-13	06:58:59	0.013356
2013-12-13	06:59:59	0.0126405
2013-12-13	07:00:59	0.0126405
2013-12-13	07:01:59	0.011925
2013-12-13	07:02:59	0.013356
2013-12-13	07:03:59	0.0126405
2013-12-13	07:04:59	0.011925
2013-12-13	07:05:59	0.013356
2013-12-13	07:06:59	0.013356
2013-12-13	07:07:59	0.014787
2013-12-13	07:08:59	0.014787
2013-12-13	07:09:59	0.0126405
2013-12-13	07:10:59	0.017649
2013-12-13	07:11:59	0.017649
2013-12-13	07:12:59	0.018603
2013-12-13	07:13:59	0.017649
2013-12-13	07:14:59	0.0155025
2013-12-13	07:15:59	0.014787
2013-12-13	07:16:59	0.013356
2013-12-13	07:17:59	0.0126405
2013-12-13	07:18:59	0.016218
2013-12-13	07:19:59	0.0169335
2013-12-13	07:20:59	0.013356
2013-12-13	07:21:59	0.013356
2013-12-13	07:22:59	0.013356
2013-12-13	07:23:59	0.014787
2013-12-13	07:24:59	0.0140715
2013-12-13	07:25:59	0.013356
2013-12-13	07:26:59	0.013356
2013-12-13	07:27:59	0.013356
2013-12-13	07:28:59	0.0126405
2013-12-13	07:29:59	0.013356
2013-12-13	07:30:59	0.013356
2013-12-13	07:31:59	0.013356
2013-12-13	07:32:59	0.013356
2013-12-13	07:33:59	0.013356
2013-12-13	07:34:59	0.013356
2013-12-13	07:35:59	0.0140715
2013-12-13	07:36:59	0.013356
2013-12-13	07:37:59	0.013356
2013-12-13	07:38:59	0.0126405
2013-12-13	07:39:59	0.0140715
2013-12-13	07:40:59	0.013356
2013-12-13	07:41:59	0.0126405
2013-12-13	07:42:59	0.0140715
2013-12-13	07:43:59	0.013356
2013-12-13	07:44:59	0.0126405
2013-12-13	07:45:59	0.011925
2013-12-13	07:46:59	0.0126405
2013-12-13	07:47:59	0.0126405
2013-12-13	07:48:59	0.013356
2013-12-13	07:49:59	0.0126405
2013-12-13	07:50:59	0.0140715
2013-12-13	07:51:59	0.013356
2013-12-13	07:52:59	0.0126405
2013-12-13	07:53:59	0.0126405
2013-12-13	07:54:59	0.0126405
2013-12-13	07:55:59	0.013356
2013-12-13	07:56:59	0.0140715
2013-12-13	07:57:59	0.013356
2013-12-13	07:58:59	0.0126405
2013-12-13	07:59:59	0.0126405
2013-12-13	08:00:59	0.0126405
2013-12-13	08:01:59	0.013356
2013-12-13	08:02:59	0.013356
2013-12-13	08:03:59	0.0126405
2013-12-13	08:04:59	0.013356
2013-12-13	08:05:59	0.013356
2013-12-13	08:06:59	0.0126405
2013-12-13	08:07:59	0.013356
2013-12-13	08:08:59	0.0126405
2013-12-13	08:09:59	0.013356
2013-12-13	08:10:59	0.0126405
2013-12-13	08:11:59	0.0126405
2013-12-13	08:12:59	0.0126405
2013-12-13	08:13:59	0.013356
2013-12-13	08:14:59	0.013356
2013-12-13	08:15:59	0.013356
2013-12-13	08:16:59	0.0126405
2013-12-13	08:17:59	0.0126405
2013-12-13	08:18:59	0.0126405
2013-12-13	08:19:59	0.013356
2013-12-13	08:20:59	0.0126405
2013-12-13	08:21:59	0.0126405
2013-12-13	08:22:59	0.013356
2013-12-13	08:23:59	0.0126405
2013-12-13	08:24:59	0.0126405
2013-12-13	08:25:59	0.013356
2013-12-13	08:26:59	0.0126405
2013-12-13	08:27:59	0.0126405
2013-12-13	08:28:59	0.0126405
2013-12-13	08:29:59	0.0126405
2013-12-13	08:30:59	0.0140715
2013-12-13	08:31:59	0.013356
2013-12-13	08:32:59	0.013356
2013-12-13	08:33:59	0.0126405
2013-12-13	08:34:59	0.013356
2013-12-13	08:35:59	0.013356
2013-12-13	08:36:59	0.013356
2013-12-13	08:37:59	0.013356
2013-12-13	08:38:59	0.013356
2013-12-13	08:39:59	0.0126405
2013-12-13	08:40:59	0.013356
2013-12-13	08:41:59	0.0140715
2013-12-13	08:42:59	0.0126405
2013-12-13	08:43:59	0.0126405
2013-12-13	08:44:59	0.0126405
2013-12-13	08:45:59	0.0126405
2013-12-13	08:46:59	0.013356
2013-12-13	08:47:59	0.013356
2013-12-13	08:48:59	0.013356
2013-12-13	08:49:59	0.013356
2013-12-13	08:50:59	0.0140715
2013-12-13	08:51:59	0.013356
2013-12-13	08:52:59	0.013356
2013-12-13	08:53:59	0.0126405
2013-12-13	08:54:59	0.013356
2013-12-13	08:55:59	0.013356
2013-12-13	08:56:59	0.013356
2013-12-13	08:57:59	0.0126405
2013-12-13	08:58:59	0.0126405
2013-12-13	08:59:59	0.013356
2013-12-13	09:00:59	0.0126405
2013-12-13	09:01:59	0.013356
2013-12-13	09:02:59	0.014787
2013-12-13	09:03:59	0.013356
2013-12-13	09:04:59	0.013356
2013-12-13	09:05:59	0.0126405
2013-12-13	09:06:59	0.0140715
2013-12-13	09:07:59	0.0126405
2013-12-13	09:08:59	0.0126405
2013-12-13	09:09:59	0.013356
2013-12-13	09:10:59	0.0126405
2013-12-13	09:11:59	0.0126405
2013-12-13	09:12:59	0.014787
2013-12-13	09:13:59	0.014787
2013-12-13	09:14:59	0.013356
2013-12-13	09:15:59	0.013356
2013-12-13	09:16:59	0.013356
2013-12-13	09:17:59	0.0126405
2013-12-13	09:18:59	0.013356
2013-12-13	09:19:59	0.014787
2013-12-13	09:20:59	0.013356
2013-12-13	09:21:59	0.013356
2013-12-13	09:22:59	0.013356
2013-12-13	09:23:59	0.013356
2013-12-13	09:24:59	0.0140715
2013-12-13	09:25:59	0.013356
2013-12-13	09:26:59	0.0140715
2013-12-13	09:27:59	0.013356
2013-12-13	09:28:59	0.013356
2013-12-13	09:29:59	0.0140715
2013-12-13	09:30:59	0.0140715
2013-12-13	09:31:59	0.0140715
2013-12-13	09:32:59	0.014787
2013-12-13	09:33:59	0.013356
2013-12-13	09:34:59	0.013356
2013-12-13	09:35:59	0.0140715
2013-12-13	09:36:59	0.013356
2013-12-13	09:37:59	0.014787
2013-12-13	09:38:59	0.0140715
2013-12-13	09:39:59	0.014787
2013-12-13	09:40:59	0.0155025
2013-12-13	09:41:59	0.013356
2013-12-13	09:42:59	0.013356
2013-12-13	09:43:59	0.013356
2013-12-13	09:44:59	0.013356
2013-12-13	09:45:59	0.013356
2013-12-13	09:46:59	0.0140715
2013-12-13	09:47:59	0.0140715
2013-12-13	09:48:59	0.014787
2013-12-13	09:49:59	0.013356
2013-12-13	09:50:59	0.0140715
2013-12-13	09:51:59	0.0140715
2013-12-13	09:52:59	0.013356
2013-12-13	09:53:59	0.0140715
2013-12-13	09:54:59	0.013356
2013-12-13	09:55:59	0.013356
2013-12-13	09:56:59	0.0140715
2013-12-13	09:57:59	0.013356
2013-12-13	09:58:59	0.0140715
2013-12-13	09:59:59	0.014787
2013-12-13	10:00:59	0.0140715
2013-12-13	10:01:59	0.013356
2013-12-13	10:02:59	0.013356
2013-12-13	10:03:59	0.0140715
2013-12-13	10:04:59	0.013356
2013-12-13	10:05:59	0.013356
2013-12-13	10:06:59	0.0126405
2013-12-13	10:07:59	0.0140715
2013-12-13	10:08:59	0.013356
2013-12-13	10:09:59	0.013356
2013-12-13	10:10:59	0.0140715
2013-12-13	10:11:59	0.0140715
2013-12-13	10:12:59	0.0140715
2013-12-13	10:13:59	0.0140715
2013-12-13	10:14:59	0.0126405
2013-12-13	10:15:59	0.0155025
2013-12-13	10:16:59	0.013356
2013-12-13	10:17:59	0.013356
2013-12-13	10:18:59	0.013356
2013-12-13	10:19:59	0.0126405
2013-12-13	10:20:59	0.013356
2013-12-13	10:21:59	0.013356
2013-12-13	10:22:59	0.013356
2013-12-13	10:23:59	0.013356
2013-12-13	10:24:59	0.0140715
2013-12-13	10:25:59	0.013356
2013-12-13	10:26:59	0.0126405
2013-12-13	10:27:59	0.013356
2013-12-13	10:28:59	0.0140715
2013-12-13	10:29:59	0.0126405
2013-12-13	10:30:59	0.013356
2013-12-13	10:31:59	0.0140715
2013-12-13	10:32:59	0.0140715
2013-12-13	10:33:59	0.013356
2013-12-13	10:34:59	0.013356
2013-12-13	10:35:59	0.0140715
2013-12-13	10:36:59	0.0140715
2013-12-13	10:37:59	0.013356
2013-12-13	10:38:59	0.0126405
2013-12-13	10:39:59	0.013356
2013-12-13	10:40:59	0.013356
2013-12-13	10:41:59	0.0126405
2013-12-13	10:42:59	0.013356
2013-12-13	10:43:59	0.0140715
2013-12-13	10:44:59	0.013356
2013-12-13	10:45:59	0.0126405
2013-12-13	10:46:59	0.013356
2013-12-13	10:47:59	0.013356
2013-12-13	10:48:59	0.0126405
2013-12-13	10:49:59	0.013356
2013-12-13	10:50:59	0.013356
2013-12-13	10:51:59	0.013356
2013-12-13	10:52:59	0.013356
2013-12-13	10:53:59	0.0140715
2013-12-13	10:54:59	0.013356
2013-12-13	10:55:59	0.0126405
2013-12-13	10:56:59	0.0140715
2013-12-13	10:57:59	0.013356
2013-12-13	10:58:59	0.013356
2013-12-13	10:59:59	0.013356
2013-12-13	11:00:59	0.013356
2013-12-13	11:01:59	0.014787
2013-12-13	11:02:59	0.013356
2013-12-13	11:03:59	0.0140715
2013-12-13	11:04:59	0.014787
2013-12-13	11:05:59	0.013356
2013-12-13	11:06:59	0.013356
2013-12-13	11:07:59	0.013356
2013-12-13	11:08:59	0.013356
2013-12-13	11:09:59	0.013356
2013-12-13	11:10:59	0.013356
2013-12-13	11:11:59	0.0140715
2013-12-13	11:12:59	0.013356
2013-12-13	11:13:59	0.013356
2013-12-13	11:14:59	0.0140715
2013-12-13	11:15:59	0.0126405
2013-12-13	11:16:59	0.013356
2013-12-13	11:17:59	0.0140715
2013-12-13	11:18:59	0.0140715
2013-12-13	11:19:59	0.014787
2013-12-13	11:20:59	0.0126405
2013-12-13	11:21:59	0.013356
2013-12-13	11:22:59	0.013356
2013-12-13	11:23:59	0.013356
2013-12-13	11:24:59	0.0126405
2013-12-13	11:25:59	0.013356
2013-12-13	11:26:59	0.013356
2013-12-13	11:27:59	0.0126405
2013-12-13	11:28:59	0.013356
2013-12-13	11:29:59	0.0140715
2013-12-13	11:30:59	0.0140715
2013-12-13	11:31:59	0.013356
2013-12-13	11:32:59	0.014787
2013-12-13	11:33:59	0.0140715
2013-12-13	11:34:59	0.013356
2013-12-13	11:35:59	0.013356
2013-12-13	11:36:59	0.013356
2013-12-13	11:37:59	0.0140715
2013-12-13	11:38:59	0.013356
2013-12-13	11:39:59	0.013356
2013-12-13	11:40:59	0.0126405
2013-12-13	11:41:59	0.013356
2013-12-13	11:42:59	0.0140715
2013-12-13	11:43:59	0.0126405
2013-12-13	11:44:59	0.013356
2013-12-13	11:45:59	0.013356
2013-12-13	11:46:59	0.013356
2013-12-13	11:47:59	0.0155025
2013-12-13	11:48:59	0.013356
2013-12-13	11:49:59	0.013356
2013-12-13	11:50:59	0.013356
2013-12-13	11:51:59	0.013356
2013-12-13	11:52:59	0.013356
2013-12-13	11:53:59	0.013356
2013-12-13	11:54:59	0.014787
2013-12-13	11:55:59	0.0126405
2013-12-13	11:56:59	0.013356
2013-12-13	11:57:59	0.013356
2013-12-13	11:58:59	0.014787
2013-12-13	11:59:59	0.0140715
2013-12-13	12:00:59	0.0126405
2013-12-13	12:01:59	0.013356
2013-12-13	12:02:59	0.0140715
2013-12-13	12:03:59	0.0140715
2013-12-13	12:04:59	0.0140715
2013-12-13	12:05:59	0.0155025
2013-12-13	12:06:59	0.014787
2013-12-13	12:07:59	0.014787
2013-12-13	12:08:59	0.013356
2013-12-13	12:09:59	0.013356
2013-12-13	12:10:59	0.0140715
2013-12-13	12:11:59	0.014787
2013-12-13	12:12:59	0.014787
2013-12-13	12:13:59	0.014787
2013-12-13	12:14:59	0.0140715
2013-12-13	12:15:59	0.013356
2013-12-13	12:16:59	0.013356
2013-12-13	12:17:59	0.0140715
2013-12-13	12:18:59	0.0140715
2013-12-13	12:19:59	0.0140715
2013-12-13	12:20:59	0.0140715
2013-12-13	12:21:59	0.014787
2013-12-13	12:22:59	0.0140715
2013-12-13	12:23:59	0.014787
2013-12-13	12:24:59	0.0140715
2013-12-13	12:25:59	0.0140715
2013-12-13	12:26:59	0.013356
2013-12-13	12:27:59	0.0140715
2013-12-13	12:28:59	0.0140715
2013-12-13	12:29:59	0.013356
2013-12-13	12:30:59	0.016218
2013-12-13	12:31:59	0.013356
2013-12-13	12:32:59	0.0140715
2013-12-13	12:33:59	0.014787
2013-12-13	12:34:59	0.013356
2013-12-13	12:35:59	0.0140715
2013-12-13	12:36:59	0.0140715
2013-12-13	12:37:59	0.013356
2013-12-13	12:38:59	0.013356
2013-12-13	12:39:59	0.013356
2013-12-13	12:40:59	0.0140715
2013-12-13	12:41:59	0.013356
2013-12-13	12:42:59	0.0140715
2013-12-13	12:43:59	0.014787
2013-12-13	12:44:59	0.013356
2013-12-13	12:45:59	0.0140715
2013-12-13	12:46:59	0.013356
2013-12-13	12:47:59	0.013356
2013-12-13	12:48:59	0.013356
2013-12-13	12:49:59	0.013356
2013-12-13	12:50:59	0.013356
2013-12-13	12:51:59	0.0140715
2013-12-13	12:52:59	0.014787
2013-12-13	12:53:59	0.013356
2013-12-13	12:54:59	0.013356
2013-12-13	12:55:59	0.013356
2013-12-13	12:56:59	0.013356
2013-12-13	12:57:59	0.013356
2013-12-13	12:58:59	0.0140715
2013-12-13	12:59:59	0.013356
2013-12-13	13:00:59	0.0140715
2013-12-13	13:01:59	0.0140715
2013-12-13	13:02:59	0.0140715
2013-12-13	13:03:59	0.014787
2013-12-13	13:04:59	0.0140715
2013-12-13	13:05:59	0.013356
2013-12-13	13:06:59	0.0140715
2013-12-13	13:07:59	0.013356
2013-12-13	13:08:59	0.013356
2013-12-13	13:09:59	0.013356
2013-12-13	13:10:59	0.0140715
2013-12-13	13:11:59	0.013356
2013-12-13	13:12:59	0.013356
2013-12-13	13:13:59	0.013356
2013-12-13	13:14:59	0.013356
2013-12-13	13:15:59	0.013356
2013-12-13	13:16:59	0.013356
2013-12-13	13:17:59	0.0140715
2013-12-13	13:18:59	0.013356
2013-12-13	13:19:59	0.013356
2013-12-13	13:20:59	0.0140715
2013-12-13	13:21:59	0.0140715
2013-12-13	13:22:59	0.013356
2013-12-13	13:23:59	0.0126405
2013-12-13	13:24:59	0.0126405
2013-12-13	13:25:59	0.0140715
2013-12-13	13:26:59	0.013356
2013-12-13	13:27:59	0.013356
2013-12-13	13:28:59	0.013356
2013-12-13	13:29:59	0.013356
2013-12-13	13:30:59	0.013356
2013-12-13	13:31:59	0.013356
2013-12-13	13:32:59	0.0140715
2013-12-13	13:33:59	0.013356
2013-12-13	13:34:59	0.0140715
2013-12-13	13:35:59	0.013356
2013-12-13	13:36:59	0.013356
2013-12-13	13:37:59	0.0140715
2013-12-13	13:38:59	0.017649
2013-12-13	13:39:59	0.0169335
2013-12-13	13:40:59	0.0140715
2013-12-13	13:41:59	0.014787
2013-12-13	13:42:59	0.0140715
2013-12-13	13:43:59	0.014787
2013-12-13	13:44:59	0.0140715
2013-12-13	13:45:59	0.0155025
2013-12-13	13:46:59	0.014787
2013-12-13	13:47:59	0.013356
2013-12-13	13:48:59	0.0140715
2013-12-13	13:49:59	0.013356
2013-12-13	13:50:59	0.0140715
2013-12-13	13:51:59	0.0140715
2013-12-13	13:52:59	0.013356
2013-12-13	13:53:59	0.0140715
2013-12-13	13:54:59	0.013356
2013-12-13	13:55:59	0.013356
2013-12-13	13:56:59	0.0140715
2013-12-13	13:57:59	0.014787
2013-12-13	13:58:59	0.013356
2013-12-13	13:59:59	0.0126405
2013-12-13	14:00:59	0.013356
2013-12-13	14:01:59	0.014787
2013-12-13	14:02:59	0.013356
2013-12-13	14:03:59	0.013356
2013-12-13	14:04:59	0.013356
2013-12-13	14:05:59	0.0155025
2013-12-13	14:06:59	0.0140715
2013-12-13	14:07:59	0.013356
2013-12-13	14:08:59	0.013356
2013-12-13	14:09:59	0.013356
2013-12-13	14:10:59	0.013356
2013-12-13	14:11:59	0.013356
2013-12-13	14:12:59	0.013356
2013-12-13	14:13:59	0.0140715
2013-12-13	14:14:59	0.013356
2013-12-13	14:15:59	0.013356
2013-12-13	14:16:59	0.014787
2013-12-13	14:17:59	0.013356
2013-12-13	14:18:59	0.013356
2013-12-13	14:19:59	0.013356
2013-12-13	14:20:59	0.013356
2013-12-13	14:21:59	0.013356
2013-12-13	14:22:59	0.0126405
2013-12-13	14:23:59	0.013356
2013-12-13	14:24:59	0.0140715
2013-12-13	14:25:59	0.0126405
2013-12-13	14:26:59	0.013356
2013-12-13	14:27:59	0.0140715
2013-12-13	14:28:59	0.0140715
2013-12-13	14:29:59	0.0140715
2013-12-13	14:30:59	0.013356
2013-12-13	14:31:59	0.0126405
2013-12-13	14:32:59	0.013356
2013-12-13	14:33:59	0.0140715
2013-12-13	14:34:59	0.0140715
2013-12-13	14:35:59	0.013356
2013-12-13	14:36:59	0.0140715
2013-12-13	14:37:59	0.013356
2013-12-13	14:38:59	0.013356
2013-12-13	14:39:59	0.0140715
2013-12-13	14:40:59	0.0140715
2013-12-13	14:41:59	0.013356
2013-12-13	14:42:59	0.013356
2013-12-13	14:43:59	0.0140715
2013-12-13	14:44:59	0.013356
2013-12-13	14:45:59	0.0140715
2013-12-13	14:46:59	0.013356
2013-12-13	14:47:59	0.0140715
2013-12-13	14:48:59	0.014787
2013-12-13	14:49:59	0.0140715
2013-12-13	14:50:59	0.013356
2013-12-13	14:51:59	0.0140715
2013-12-13	14:52:59	0.0140715
2013-12-13	14:53:59	0.0140715
2013-12-13	14:54:59	0.013356
2013-12-13	14:55:59	0.0140715
2013-12-13	14:56:59	0.013356
2013-12-13	14:57:59	0.0140715
2013-12-13	14:58:59	0.014787
2013-12-13	14:59:59	0.0140715
2013-12-13	15:00:59	0.0140715
2013-12-13	15:01:59	0.013356
2013-12-13	15:02:59	0.013356
2013-12-13	15:03:59	0.013356
2013-12-13	15:04:59	0.0140715
2013-12-13	15:05:59	0.0140715
2013-12-13	15:06:59	0.0140715
2013-12-13	15:07:59	0.0126405
2013-12-13	15:08:59	0.0140715
2013-12-13	15:09:59	0.0140715
2013-12-13	15:10:59	0.013356
2013-12-13	15:11:59	0.0126405
2013-12-13	15:12:59	0.013356
2013-12-13	15:13:59	0.013356
2013-12-13	15:14:59	0.0126405
2013-12-13	15:15:59	0.0140715
2013-12-13	15:16:59	0.0126405
2013-12-13	15:17:59	0.013356
2013-12-13	15:18:59	0.013356
2013-12-13	15:19:59	0.013356
2013-12-13	15:20:59	0.0140715
2013-12-13	15:21:59	0.013356
2013-12-13	15:22:59	0.014787
2013-12-13	15:23:59	0.013356
2013-12-13	15:24:59	0.0140715
2013-12-13	15:25:59	0.0126405
2013-12-13	15:26:59	0.013356
2013-12-13	15:27:59	0.0140715
2013-12-13	15:28:59	0.0140715
2013-12-13	15:29:59	0.014787
2013-12-13	15:30:59	0.0140715
2013-12-13	15:31:59	0.0140715
2013-12-13	15:32:59	0.013356
2013-12-13	15:33:59	0.013356
2013-12-13	15:34:59	0.0140715
2013-12-13	15:35:59	0.014787
2013-12-13	15:36:59	0.013356
2013-12-13	15:37:59	0.013356
2013-12-13	15:38:59	0.013356
2013-12-13	15:39:59	0.0140715
2013-12-13	15:40:59	0.013356
2013-12-13	15:41:59	0.0140715
2013-12-13	15:42:59	0.0140715
2013-12-13	15:43:59	0.0140715
2013-12-13	15:44:59	0.0140715
2013-12-13	15:45:59	0.0140715
2013-12-13	15:46:59	0.013356
2013-12-13	15:47:59	0.013356
2013-12-13	15:48:59	0.013356
2013-12-13	15:49:59	0.013356
2013-12-13	15:50:59	0.0140715
2013-12-13	15:51:59	0.0155025
2013-12-13	15:52:59	0.013356
2013-12-13	15:53:59	0.013356
2013-12-13	15:54:59	0.0140715
2013-12-13	15:55:59	0.0140715
2013-12-13	15:56:59	0.0140715
2013-12-13	15:57:59	0.0140715
2013-12-13	15:58:59	0.016218
2013-12-13	15:59:59	0.0169335
2013-12-13	16:00:59	0.014787
2013-12-13	16:01:59	0.0155025
2013-12-13	16:02:59	0.016218
2013-12-13	16:03:59	0.0169335
2013-12-13	16:04:59	0.0169335
2013-12-13	16:05:59	0.0193185
2013-12-13	16:06:59	0.018603
2013-12-13	16:07:59	0.017649
2013-12-13	16:08:59	0.0207495
2013-12-13	16:09:59	0.0221805
2013-12-13	16:10:59	0.021465
2013-12-13	16:11:59	0.0221805
2013-12-13	16:12:59	0.0250425
2013-12-13	16:13:59	0.029574
2013-12-13	16:14:59	0.0221805
2013-12-13	16:15:59	0.022896
2013-12-13	16:16:59	0.017649
2013-12-13	16:17:59	0.018603
2013-12-13	16:18:59	0.0169335
2013-12-13	16:19:59	0.0169335
2013-12-13	16:20:59	0.0169335
2013-12-13	16:21:59	0.016218
2013-12-13	16:22:59	0.0169335
2013-12-13	16:23:59	0.016218
2013-12-13	16:24:59	0.017649
2013-12-13	16:25:59	0.0169335
2013-12-13	16:26:59	0.020034
2013-12-13	16:27:59	0.0207495
2013-12-13	16:28:59	0.018603
2013-12-13	16:29:59	0.018603
2013-12-13	16:30:59	0.017649
2013-12-13	16:31:59	0.016218
2013-12-13	16:32:59	0.016218
2013-12-13	16:33:59	0.0155025
2013-12-13	16:34:59	0.0155025
2013-12-13	16:35:59	0.014787
2013-12-13	16:36:59	0.014787
2013-12-13	16:37:59	0.016218
2013-12-13	16:38:59	0.014787
2013-12-13	16:39:59	0.014787
2013-12-13	16:40:59	0.0155025
2013-12-13	16:41:59	0.014787
2013-12-13	16:42:59	0.0155025
2013-12-13	16:43:59	0.0155025
2013-12-13	16:44:59	0.014787
2013-12-13	16:45:59	0.0155025
2013-12-13	16:46:59	0.0155025
2013-12-13	16:47:59	0.014787
2013-12-13	16:48:59	0.014787
2013-12-13	16:49:59	0.0155025
2013-12-13	16:50:59	0.0140715
2013-12-13	16:51:59	0.0155025
2013-12-13	16:52:59	0.014787
2013-12-13	16:53:59	0.0140715
2013-12-13	16:54:59	0.0140715
2013-12-13	16:55:59	0.014787
2013-12-13	16:56:59	0.014787
2013-12-13	16:57:59	0.0140715
2013-12-13	16:58:59	0.014787
2013-12-13	16:59:59	0.0140715
2013-12-13	17:00:59	0.0140715
2013-12-13	17:01:59	0.0140715
2013-12-13	17:02:59	0.0140715
2013-12-13	17:03:59	0.0140715
2013-12-13	17:04:59	0.0140715
2013-12-13	17:05:59	0.014787
2013-12-13	17:06:59	0.0140715
2013-12-13	17:07:59	0.0140715
2013-12-13	17:08:59	0.014787
2013-12-13	17:09:59	0.0140715
2013-12-13	17:10:59	0.0155025
2013-12-13	17:11:59	0.0155025
2013-12-13	17:12:59	0.016218
2013-12-13	17:13:59	0.014787
2013-12-13	17:14:59	0.014787
2013-12-13	17:15:59	0.014787
2013-12-13	17:16:59	0.014787
2013-12-13	17:17:59	0.0140715
2013-12-13	17:18:59	0.014787
2013-12-13	17:19:59	0.0155025
2013-12-13	17:20:59	0.0169335
2013-12-13	17:21:59	0.0155025
2013-12-13	17:22:59	0.0140715
2013-12-13	17:23:59	0.014787
2013-12-13	17:24:59	0.014787
2013-12-13	17:25:59	0.0140715
2013-12-13	17:26:59	0.0140715
2013-12-13	17:27:59	0.0140715
2013-12-13	17:28:59	0.0140715
2013-12-13	17:29:59	0.0140715
2013-12-13	17:30:59	0.014787
2013-12-13	17:31:59	0.0140715
2013-12-13	17:32:59	0.0140715
2013-12-13	17:33:59	0.0140715
2013-12-13	17:34:59	0.0140715
2013-12-13	17:35:59	0.014787
2013-12-13	17:36:59	0.0140715
2013-12-13	17:37:59	0.014787
2013-12-13	17:38:59	0.0140715
2013-12-13	17:39:59	0.016218
2013-12-13	17:40:59	0.0140715
2013-12-13	17:41:59	0.013356
2013-12-13	17:42:59	0.014787
2013-12-13	17:43:59	0.0140715
2013-12-13	17:44:59	0.0140715
2013-12-13	17:45:59	0.014787
2013-12-13	17:46:59	0.0140715
2013-12-13	17:47:59	0.0155025
2013-12-13	17:48:59	0.014787
2013-12-13	17:49:59	0.0155025
2013-12-13	17:50:59	0.014787
2013-12-13	17:51:59	0.0155025
2013-12-13	17:52:59	0.0140715
2013-12-13	17:53:59	0.0140715
2013-12-13	17:54:59	0.014787
2013-12-13	17:55:59	0.014787
2013-12-13	17:56:59	0.0140715
2013-12-13	17:57:59	0.0140715
2013-12-13	17:58:59	0.0140715
2013-12-13	17:59:59	0.016218
2013-12-13	18:00:59	0.0140715
2013-12-13	18:01:59	0.0140715
2013-12-13	18:02:59	0.014787
2013-12-13	18:03:59	0.014787
2013-12-13	18:04:59	0.0140715
2013-12-13	18:05:59	0.0140715
2013-12-13	18:06:59	0.0140715
2013-12-13	18:07:59	0.0140715
2013-12-13	18:08:59	0.014787
2013-12-13	18:09:59	0.014787
2013-12-13	18:10:59	0.014787
2013-12-13	18:11:59	0.0140715
2013-12-13	18:12:59	0.014787
2013-12-13	18:13:59	0.014787
2013-12-13	18:14:59	0.0140715
2013-12-13	18:15:59	0.014787
2013-12-13	18:16:59	0.0140715
2013-12-13	18:17:59	0.0140715
2013-12-13	18:18:59	0.0140715
2013-12-13	18:19:59	0.014787
2013-12-13	18:20:59	0.0140715
2013-12-13	18:21:59	0.014787
2013-12-13	18:22:59	0.0155025
2013-12-13	18:23:59	0.014787
2013-12-13	18:24:59	0.0140715
2013-12-13	18:25:59	0.013356
2013-12-13	18:26:59	0.0140715
2013-12-13	18:27:59	0.0140715
2013-12-13	18:28:59	0.013356
2013-12-13	18:29:59	0.0140715
2013-12-13	18:30:59	0.0140715
2013-12-13	18:31:59	0.0140715
2013-12-13	18:32:59	0.0140715
2013-12-13	18:33:59	0.0140715
2013-12-13	18:34:59	0.013356
2013-12-13	18:35:59	0.013356
2013-12-13	18:36:59	0.013356
2013-12-13	18:37:59	0.0140715
2013-12-13	18:38:59	0.013356
2013-12-13	18:39:59	0.0155025
2013-12-13	18:40:59	0.0140715
2013-12-13	18:41:59	0.0155025
2013-12-13	18:42:59	0.013356
2013-12-13	18:43:59	0.0140715
2013-12-13	18:44:59	0.014787
2013-12-13	18:45:59	0.0140715
2013-12-13	18:46:59	0.013356
2013-12-13	18:47:59	0.013356
2013-12-13	18:48:59	0.0140715
2013-12-13	18:49:59	0.013356
2013-12-13	18:50:59	0.013356
2013-12-13	18:51:59	0.013356
2013-12-13	18:52:59	0.0140715
2013-12-13	18:53:59	0.0140715
2013-12-13	18:54:59	0.013356
2013-12-13	18:55:59	0.013356
2013-12-13	18:56:59	0.0140715
2013-12-13	18:57:59	0.0126405
2013-12-13	18:58:59	0.0126405
2013-12-13	18:59:59	0.0140715
2013-12-13	19:00:59	0.013356
2013-12-13	19:01:59	0.013356
2013-12-13	19:02:59	0.0155025
2013-12-13	19:03:59	0.013356
2013-12-13	19:04:59	0.013356
2013-12-13	19:05:59	0.0126405
2013-12-13	19:06:59	0.013356
2013-12-13	19:07:59	0.0126405
2013-12-13	19:08:59	0.013356
2013-12-13	19:09:59	0.0126405
2013-12-13	19:10:59	0.013356
2013-12-13	19:11:59	0.0140715
2013-12-13	19:12:59	0.013356
2013-12-13	19:13:59	0.013356
2013-12-13	19:14:59	0.016218
2013-12-13	19:15:59	0.0126405
2013-12-13	19:16:59	0.013356
2013-12-13	19:17:59	0.013356
2013-12-13	19:18:59	0.0140715
2013-12-13	19:19:59	0.013356
2013-12-13	19:20:59	0.013356
2013-12-13	19:21:59	0.0126405
2013-12-13	19:22:59	0.013356
2013-12-13	19:23:59	0.013356
2013-12-13	19:24:59	0.013356
2013-12-13	19:25:59	0.013356
2013-12-13	19:26:59	0.0140715
2013-12-13	19:27:59	0.013356
2013-12-13	19:28:59	0.013356
2013-12-13	19:29:59	0.013356
2013-12-13	19:30:59	0.013356
2013-12-13	19:31:59	0.0140715
2013-12-13	19:32:59	0.0140715
2013-12-13	19:33:59	0.0140715
2013-12-13	19:34:59	0.013356
2013-12-13	19:35:59	0.013356
2013-12-13	19:36:59	0.013356
2013-12-13	19:37:59	0.013356
2013-12-13	19:38:59	0.0140715
2013-12-13	19:39:59	0.013356
2013-12-13	19:40:59	0.0140715
2013-12-13	19:41:59	0.013356
2013-12-13	19:42:59	0.0140715
2013-12-13	19:43:59	0.013356
2013-12-13	19:44:59	0.013356
2013-12-13	19:45:59	0.013356
2013-12-13	19:46:59	0.013356
2013-12-13	19:47:59	0.013356
2013-12-13	19:48:59	0.0140715
2013-12-13	19:49:59	0.013356
2013-12-13	19:50:59	0.0140715
2013-12-13	19:51:59	0.014787
2013-12-13	19:52:59	0.014787
2013-12-13	19:53:59	0.013356
2013-12-13	19:54:59	0.013356
2013-12-13	19:55:59	0.013356
2013-12-13	19:56:59	0.013356
2013-12-13	19:57:59	0.0126405
2013-12-13	19:58:59	0.0140715
2013-12-13	19:59:59	0.0140715
2013-12-13	20:00:59	0.0140715
2013-12-13	20:01:59	0.0140715
2013-12-13	20:02:59	0.013356
2013-12-13	20:03:59	0.0140715
2013-12-13	20:04:59	0.0140715
2013-12-13	20:05:59	0.0126405
2013-12-13	20:06:59	0.0140715
2013-12-13	20:07:59	0.013356
2013-12-13	20:08:59	0.013356
2013-12-13	20:09:59	0.0140715
2013-12-13	20:10:59	0.013356
2013-12-13	20:11:59	0.0140715
2013-12-13	20:12:59	0.0140715
2013-12-13	20:13:59	0.013356
2013-12-13	20:14:59	0.013356
2013-12-13	20:15:59	0.016218
2013-12-13	20:16:59	0.0140715
2013-12-13	20:17:59	0.0140715
2013-12-13	20:18:59	0.013356
2013-12-13	20:19:59	0.0140715
2013-12-13	20:20:59	0.0140715
2013-12-13	20:21:59	0.013356
2013-12-13	20:22:59	0.0140715
2013-12-13	20:23:59	0.013356
2013-12-13	20:24:59	0.0140715
2013-12-13	20:25:59	0.0140715
2013-12-13	20:26:59	0.0140715
2013-12-13	20:27:59	0.0140715
2013-12-13	20:28:59	0.013356
2013-12-13	20:29:59	0.013356
2013-12-13	20:30:59	0.014787
2013-12-13	20:31:59	0.013356
2013-12-13	20:32:59	0.0140715
2013-12-13	20:33:59	0.013356
2013-12-13	20:34:59	0.013356
2013-12-13	20:35:59	0.0140715
2013-12-13	20:36:59	0.014787
2013-12-13	20:37:59	0.0140715
2013-12-13	20:38:59	0.0140715
2013-12-13	20:39:59	0.0140715
2013-12-13	20:40:59	0.0140715
2013-12-13	20:41:59	0.013356
2013-12-13	20:42:59	0.0140715
2013-12-13	20:43:59	0.013356
2013-12-13	20:44:59	0.013356
2013-12-13	20:45:59	0.013356
2013-12-13	20:46:59	0.0140715
2013-12-13	20:47:59	0.0140715
2013-12-13	20:48:59	0.013356
2013-12-13	20:49:59	0.013356
2013-12-13	20:50:59	0.0140715
2013-12-13	20:51:59	0.013356
2013-12-13	20:52:59	0.0140715
2013-12-13	20:53:59	0.013356
2013-12-13	20:54:59	0.0140715
2013-12-13	20:55:59	0.014787
2013-12-13	20:56:59	0.0140715
2013-12-13	20:57:59	0.014787
2013-12-13	20:58:59	0.014787
2013-12-13	20:59:59	0.0140715
2013-12-13	21:00:59	0.0140715
2013-12-13	21:01:59	0.0140715
2013-12-13	21:02:59	0.0140715
2013-12-13	21:03:59	0.014787
2013-12-13	21:04:59	0.0140715
2013-12-13	21:05:59	0.0140715
2013-12-13	21:06:59	0.0140715
2013-12-13	21:07:59	0.0140715
2013-12-13	21:08:59	0.013356
2013-12-13	21:09:59	0.014787
2013-12-13	21:10:59	0.013356
2013-12-13	21:11:59	0.014787
2013-12-13	21:12:59	0.013356
2013-12-13	21:13:59	0.0155025
2013-12-13	21:14:59	0.014787
2013-12-13	21:15:59	0.0140715
2013-12-13	21:16:59	0.014787
2013-12-13	21:17:59	0.014787
2013-12-13	21:18:59	0.0140715
2013-12-13	21:19:59	0.013356
2013-12-13	21:20:59	0.014787
2013-12-13	21:21:59	0.0140715
2013-12-13	21:22:59	0.0140715
2013-12-13	21:23:59	0.0140715
2013-12-13	21:24:59	0.0140715
2013-12-13	21:25:59	0.013356
2013-12-13	21:26:59	0.0140715
2013-12-13	21:27:59	0.014787
2013-12-13	21:28:59	0.0140715
2013-12-13	21:29:59	0.013356
2013-12-13	21:30:59	0.013356
2013-12-13	21:31:59	0.013356
2013-12-13	21:32:59	0.0140715
2013-12-13	21:33:59	0.013356
2013-12-13	21:34:59	0.014787
2013-12-13	21:35:59	0.0140715
2013-12-13	21:36:59	0.0155025
2013-12-13	21:37:59	0.0140715
2013-12-13	21:38:59	0.0140715
2013-12-13	21:39:59	0.0140715
2013-12-13	21:40:59	0.0140715
2013-12-13	21:41:59	0.013356
2013-12-13	21:42:59	0.013356
2013-12-13	21:43:59	0.0140715
2013-12-13	21:44:59	0.014787
2013-12-13	21:45:59	0.014787
2013-12-13	21:46:59	0.013356
2013-12-13	21:47:59	0.0140715
2013-12-13	21:48:59	0.014787
2013-12-13	21:49:59	0.0140715
2013-12-13	21:50:59	0.0140715
2013-12-13	21:51:59	0.013356
2013-12-13	21:52:59	0.0140715
2013-12-13	21:53:59	0.013356
2013-12-13	21:54:59	0.014787
2013-12-13	21:55:59	0.0140715
2013-12-13	21:56:59	0.0140715
2013-12-13	21:57:59	0.0140715
2013-12-13	21:58:59	0.0140715
2013-12-13	21:59:59	0.013356
2013-12-13	22:00:59	0.0155025
2013-12-13	22:01:59	0.0140715
2013-12-13	22:02:59	0.0140715
2013-12-13	22:03:59	0.0140715
2013-12-13	22:04:59	0.0140715
2013-12-13	22:05:59	0.0140715
2013-12-13	22:06:59	0.0140715
2013-12-13	22:07:59	0.014787
2013-12-13	22:08:59	0.0155025
2013-12-13	22:09:59	0.014787
2013-12-13	22:10:59	0.014787
2013-12-13	22:11:59	0.0140715
2013-12-13	22:12:59	0.0140715
2013-12-13	22:13:59	0.014787
2013-12-13	22:14:59	0.014787
2013-12-13	22:15:59	0.014787
2013-12-13	22:16:59	0.013356
2013-12-13	22:17:59	0.014787
2013-12-13	22:18:59	0.014787
2013-12-13	22:19:59	0.0155025
2013-12-13	22:20:59	0.016218
2013-12-13	22:21:59	0.0155025
2013-12-13	22:22:59	0.014787
2013-12-13	22:23:59	0.016218
2013-12-13	22:24:59	0.014787
2013-12-13	22:25:59	0.014787
2013-12-13	22:26:59	0.014787
2013-12-13	22:27:59	0.0140715
2013-12-13	22:28:59	0.014787
2013-12-13	22:29:59	0.014787
2013-12-13	22:30:59	0.0140715
2013-12-13	22:31:59	0.014787
2013-12-13	22:32:59	0.0155025
2013-12-13	22:33:59	0.014787
2013-12-13	22:34:59	0.014787
2013-12-13	22:35:59	0.014787
2013-12-13	22:36:59	0.0140715
2013-12-13	22:37:59	0.014787
2013-12-13	22:38:59	0.0155025
2013-12-13	22:39:59	0.0155025
2013-12-13	22:40:59	0.014787
2013-12-13	22:41:59	0.0155025
2013-12-13	22:42:59	0.014787
2013-12-13	22:43:59	0.014787
2013-12-13	22:44:59	0.0155025
2013-12-13	22:45:59	0.0169335
2013-12-13	22:46:59	0.0140715
2013-12-13	22:47:59	0.0140715
2013-12-13	22:48:59	0.0140715
2013-12-13	22:49:59	0.014787
2013-12-13	22:50:59	0.014787
2013-12-13	22:51:59	0.014787
2013-12-13	22:52:59	0.014787
2013-12-13	22:53:59	0.0155025
2013-12-13	22:54:59	0.014787
2013-12-13	22:55:59	0.014787
2013-12-13	22:56:59	0.0140715
2013-12-13	22:57:59	0.0140715
2013-12-13	22:58:59	0.014787
2013-12-13	22:59:59	0.0140715
2013-12-13	23:00:59	0.014787
2013-12-13	23:01:59	0.0140715
2013-12-13	23:02:59	0.014787
2013-12-13	23:03:59	0.014787
2013-12-13	23:04:59	0.014787
2013-12-13	23:05:59	0.014787
2013-12-13	23:06:59	0.014787
2013-12-13	23:07:59	0.014787
2013-12-13	23:08:59	0.014787
2013-12-13	23:09:59	0.014787
2013-12-13	23:10:59	0.0140715
2013-12-13	23:11:59	0.014787
2013-12-13	23:12:59	0.0140715
2013-12-13	23:13:59	0.014787
2013-12-13	23:14:59	0.0155025
2013-12-13	23:15:59	0.0140715
2013-12-13	23:16:59	0.0155025
2013-12-13	23:17:59	0.0140715
2013-12-13	23:18:59	0.0155025
2013-12-13	23:19:59	0.0140715
2013-12-13	23:20:59	0.014787
2013-12-13	23:21:59	0.014787
2013-12-13	23:22:59	0.014787
[truncated: 9,233 more rows]

## Sheet: Return_Air
Date	Time	PM2.5
2013-12-13	11:11:59	0.081
2013-12-13	11:12:59	0.093
2013-12-13	11:13:59	0.14
2013-12-13	11:14:59	0.149
2013-12-13	11:15:59	0.136
2013-12-13	11:16:59	0.102
2013-12-13	11:17:59	0.121
2013-12-13	11:18:59	0.115
2013-12-13	11:19:59	0.146
2013-12-13	11:20:59	0.108
2013-12-13	11:21:59	0.115
2013-12-13	11:22:59	0.099
2013-12-13	11:23:59	0.099
2013-12-13	11:24:59	0.09
2013-12-13	11:25:59	0.081
2013-12-13	11:26:59	0.093
2013-12-13	11:27:59	0.09
2013-12-13	11:28:59	0.096
2013-12-13	11:29:59	0.074
2013-12-13	11:30:59	0.149
2013-12-13	11:31:59	0.118
2013-12-13	11:32:59	0.115
2013-12-13	11:33:59	0.096
2013-12-13	11:34:59	0.074
2013-12-13	11:35:59	0.071
2013-12-13	11:36:59	0.068
2013-12-13	11:37:59	0.065
2013-12-13	11:38:59	0.062
2013-12-13	11:39:59	0.056
2013-12-13	11:40:59	0.05
2013-12-13	11:41:59	0.053
2013-12-13	11:42:59	0.062
2013-12-13	11:43:59	0.062
2013-12-13	11:44:59	0.084
2013-12-13	11:45:59	0.158
2013-12-13	11:46:59	0.17
2013-12-13	11:47:59	0.112
2013-12-13	11:48:59	0.087
2013-12-13	11:49:59	0.081
2013-12-13	11:50:59	0.084
2013-12-13	11:51:59	0.081
2013-12-13	11:52:59	0.143
2013-12-13	11:53:59	0.121
2013-12-13	11:54:59	0.112
2013-12-13	11:55:59	0.108
2013-12-13	11:56:59	0.093
2013-12-13	11:57:59	0.124
2013-12-13	11:58:59	0.211
2013-12-13	11:59:59	0.167
2013-12-13	12:00:59	0.124
2013-12-13	12:01:59	0.105
2013-12-13	12:02:59	0.068
2013-12-13	12:03:59	0.062
2013-12-13	12:04:59	0.047
2013-12-13	12:05:59	0.04
2013-12-13	12:06:59	0.043
2013-12-13	12:07:59	0.04
2013-12-13	12:08:59	0.034
2013-12-13	12:09:59	0.034
2013-12-13	12:10:59	0.043
2013-12-13	12:11:59	0.071
2013-12-13	12:12:59	0.13
2013-12-13	12:13:59	0.078
2013-12-13	12:14:59	0.093
2013-12-13	12:15:59	0.068
2013-12-13	12:16:59	0.096
2013-12-13	12:17:59	0.121
2013-12-13	12:18:59	0.133
2013-12-13	12:19:59	0.124
2013-12-13	12:20:59	0.115
2013-12-13	12:21:59	0.074
2013-12-13	12:22:59	0.136
2013-12-13	12:23:59	0.177
2013-12-13	12:24:59	0.099
2013-12-13	12:25:59	0.096
2013-12-13	12:26:59	0.105
2013-12-13	12:27:59	0.09
2013-12-13	12:28:59	0.068
2013-12-13	12:29:59	0.065
2013-12-13	12:30:59	0.059
2013-12-13	12:31:59	0.124
2013-12-13	12:32:59	0.105
2013-12-13	12:33:59	0.099
2013-12-13	12:34:59	0.192
2013-12-13	12:35:59	0.17
2013-12-13	12:36:59	0.223
2013-12-13	12:37:59	0.198
2013-12-13	12:38:59	0.217
2013-12-13	12:39:59	0.108
2013-12-13	12:40:59	0.112
2013-12-13	12:41:59	0.183
2013-12-13	12:42:59	0.189
2013-12-13	12:43:59	0.239
2013-12-13	12:44:59	0.161
2013-12-13	12:45:59	0.186
2013-12-13	12:46:59	0.186
2013-12-13	12:47:59	0.121
2013-12-13	12:48:59	0.078
2013-12-13	12:49:59	0.071
2013-12-13	12:50:59	0.071
2013-12-13	12:51:59	0.081
2013-12-13	12:52:59	0.161
2013-12-13	12:53:59	0.155
2013-12-13	12:54:59	0.201
2013-12-13	12:55:59	0.161
2013-12-13	12:56:59	0.22
2013-12-13	12:57:59	0.229
2013-12-13	12:58:59	0.233
2013-12-13	12:59:59	0.167
2013-12-13	13:00:59	0.13
2013-12-13	13:01:59	0.099
2013-12-13	13:02:59	0.118
2013-12-13	13:03:59	0.149
2013-12-13	13:04:59	0.177
2013-12-13	13:05:59	0.17
2013-12-13	13:06:59	0.158
2013-12-13	13:07:59	0.158
2013-12-13	13:08:59	0.146
2013-12-13	13:09:59	0.174
2013-12-13	13:10:59	0.201
2013-12-13	13:11:59	0.192
2013-12-13	13:12:59	0.254
2013-12-13	13:13:59	0.254
2013-12-13	13:14:59	0.22
2013-12-13	13:15:59	0.217
2013-12-13	13:16:59	0.229
2013-12-13	13:17:59	0.242
2013-12-13	13:18:59	0.161
2013-12-13	13:19:59	0.13
2013-12-13	13:20:59	0.115
2013-12-13	13:21:59	0.127
2013-12-13	13:22:59	0.14
2013-12-13	13:23:59	0.177
2013-12-13	13:24:59	0.161
2013-12-13	13:25:59	0.177
2013-12-13	13:26:59	0.208
2013-12-13	13:27:59	0.167
2013-12-13	13:28:59	0.18
2013-12-13	13:29:59	0.149
2013-12-13	13:30:59	0.198
2013-12-13	13:31:59	0.18
2013-12-13	13:32:59	0.177
2013-12-13	13:33:59	0.195
2013-12-13	13:34:59	0.18
2013-12-13	13:35:59	0.143
2013-12-13	13:36:59	0.143
2013-12-13	13:37:59	0.239
2013-12-13	13:38:59	0.186
2013-12-13	13:39:59	0.174
2013-12-13	13:40:59	0.133
2013-12-13	13:41:59	0.112
2013-12-13	13:42:59	0.118
2013-12-13	13:43:59	0.112
2013-12-13	13:44:59	0.115
2013-12-13	13:45:59	0.124
2013-12-13	13:46:59	0.13
2013-12-13	13:47:59	0.155
2013-12-13	13:48:59	0.183
2013-12-13	13:49:59	0.17
2013-12-13	13:50:59	0.17
2013-12-13	13:51:59	0.177
2013-12-13	13:52:59	0.316
2013-12-13	13:53:59	0.254
2013-12-13	13:54:59	0.233
2013-12-13	13:55:59	0.301
2013-12-13	13:56:59	0.208
2013-12-13	13:57:59	0.195
2013-12-13	13:58:59	0.285
2013-12-13	13:59:59	0.251
2013-12-13	14:00:59	0.17
2013-12-13	14:01:59	0.189
2013-12-13	14:02:59	0.174
2013-12-13	14:03:59	0.18
2013-12-13	14:04:59	0.17
2013-12-13	14:05:59	0.152
2013-12-13	14:06:59	0.223
2013-12-13	14:07:59	0.233
2013-12-13	14:08:59	0.217
2013-12-13	14:09:59	0.192
2013-12-13	14:10:59	0.195
2013-12-13	14:11:59	0.177
2013-12-13	14:12:59	0.149
2013-12-13	14:13:59	0.161
2013-12-13	14:14:59	0.183
2013-12-13	14:15:59	0.177
2013-12-13	14:16:59	0.183
2013-12-13	14:17:59	0.192
2013-12-13	14:18:59	0.22
2013-12-13	14:19:59	0.183
2013-12-13	14:20:59	0.208
2013-12-13	14:21:59	0.195
2013-12-13	14:22:59	0.214
2013-12-13	14:23:59	0.186
2013-12-13	14:24:59	0.186
2013-12-13	14:25:59	0.143
2013-12-13	14:26:59	0.143
2013-12-13	14:27:59	0.146
2013-12-13	14:28:59	0.115
2013-12-13	14:29:59	0.102
2013-12-13	14:30:59	0.282
2013-12-13	14:31:59	0.242
2013-12-13	14:32:59	0.108
2013-12-13	14:33:59	0.152
2013-12-13	14:34:59	0.329
2013-12-13	14:35:59	0.236
2013-12-13	14:36:59	0.161
2013-12-13	14:37:59	0.136
2013-12-13	14:38:59	0.118
2013-12-13	14:39:59	0.115
2013-12-13	14:40:59	0.108
2013-12-13	14:41:59	0.09
2013-12-13	14:42:59	0.09
2013-12-13	14:43:59	0.096
2013-12-13	14:44:59	0.084
2013-12-13	14:45:59	0.074
2013-12-13	14:46:59	0.078
2013-12-13	14:47:59	0.102
2013-12-13	14:48:59	0.108
2013-12-13	14:49:59	0.102
2013-12-13	14:50:59	0.198
2013-12-13	14:51:59	0.254
2013-12-13	14:52:59	0.233
2013-12-13	14:53:59	0.257
2013-12-13	14:54:59	0.239
2013-12-13	14:55:59	0.226
2013-12-13	14:56:59	0.251
2013-12-13	14:57:59	0.208
2013-12-13	14:58:59	0.31
2013-12-13	14:59:59	0.313
2013-12-13	15:00:59	0.282
2013-12-13	15:01:59	0.285
2013-12-13	15:02:59	0.35
2013-12-13	15:03:59	0.319
2013-12-13	15:04:59	0.211
2013-12-13	15:05:59	0.198
2013-12-13	15:06:59	0.195
2013-12-13	15:07:59	0.164
2013-12-13	15:08:59	0.155
2013-12-13	15:09:59	0.14
2013-12-13	15:10:59	0.14
2013-12-13	15:11:59	0.143
2013-12-13	15:12:59	0.149
2013-12-13	15:13:59	0.155
2013-12-13	15:14:59	0.155
2013-12-13	15:15:59	0.13
2013-12-13	15:16:59	0.133
2013-12-13	15:17:59	0.143
2013-12-13	15:18:59	0.146
2013-12-13	15:19:59	0.149
2013-12-13	15:20:59	0.14
2013-12-13	15:21:59	0.133
2013-12-13	15:22:59	0.118
2013-12-13	15:23:59	0.143
2013-12-13	15:24:59	0.127
2013-12-13	15:25:59	0.118
2013-12-13	15:26:59	0.146
2013-12-13	15:27:59	0.136
2013-12-13	15:28:59	0.127
2013-12-13	15:29:59	0.177
2013-12-13	15:30:59	0.242
2013-12-13	15:31:59	0.229
2013-12-13	15:32:59	0.201
2013-12-13	15:33:59	0.208
2013-12-13	15:34:59	0.167
2013-12-13	15:35:59	0.205
2013-12-13	15:36:59	0.236
2013-12-13	15:37:59	0.372
2013-12-13	15:38:59	0.264
2013-12-13	15:39:59	0.326
2013-12-13	15:40:59	0.301
2013-12-13	15:41:59	0.217
2013-12-13	15:42:59	0.211
2013-12-13	15:43:59	0.254
2013-12-13	15:44:59	0.22
2013-12-13	15:45:59	0.186
2013-12-13	15:46:59	0.245
2013-12-13	15:47:59	0.195
2013-12-13	15:48:59	0.201
2013-12-13	15:49:59	0.208
2013-12-13	15:50:59	0.192
2013-12-13	15:51:59	0.186
2013-12-13	15:52:59	0.198
2013-12-13	15:53:59	0.229
2013-12-13	15:54:59	0.251
2013-12-13	15:55:59	0.248
2013-12-13	15:56:59	0.294
2013-12-13	15:57:59	0.36
2013-12-13	15:58:59	0.391
2013-12-13	15:59:59	0.387
2013-12-13	16:00:59	0.419
2013-12-13	16:01:59	0.285
2013-12-13	16:02:59	0.294
2013-12-13	16:03:59	0.326
2013-12-13	16:04:59	0.353
2013-12-13	16:05:59	0.415
2013-12-13	16:06:59	0.35
2013-12-13	16:07:59	0.35
2013-12-13	16:08:59	0.338
2013-12-13	16:09:59	0.322
2013-12-13	16:10:59	0.267
2013-12-13	16:11:59	0.248
2013-12-13	16:12:59	0.273
2013-12-13	16:13:59	0.264
2013-12-13	16:14:59	0.257
2013-12-13	16:15:59	0.298
2013-12-13	16:16:59	0.31
2013-12-13	16:17:59	0.301
2013-12-13	16:18:59	0.487
2013-12-13	16:19:59	0.502
2013-12-13	16:20:59	0.471
2013-12-13	16:21:59	0.453
2013-12-13	16:22:59	0.387
2013-12-13	16:23:59	0.282
2013-12-13	16:24:59	0.189
2013-12-13	16:25:59	0.26
2013-12-13	16:26:59	0.282
2013-12-13	16:27:59	0.313
2013-12-13	16:28:59	0.319
2013-12-13	16:29:59	0.369
2013-12-13	16:30:59	0.378
2013-12-13	16:31:59	0.598
2013-12-13	16:32:59	0.369
2013-12-13	16:33:59	0.391
2013-12-13	16:34:59	0.375
2013-12-13	16:35:59	0.273
2013-12-13	16:36:59	0.254
2013-12-13	16:37:59	0.217
2013-12-13	16:38:59	0.192
2013-12-13	16:39:59	0.186
2013-12-13	16:40:59	0.223
2013-12-13	16:41:59	0.211
2013-12-13	16:42:59	0.174
2013-12-13	16:43:59	0.174
2013-12-13	16:44:59	0.146
2013-12-13	16:45:59	0.214
2013-12-13	16:46:59	0.198
2013-12-13	16:47:59	0.201
2013-12-13	16:48:59	0.189
2013-12-13	16:49:59	0.205
2013-12-13	16:50:59	0.186
2013-12-13	16:51:59	0.201
2013-12-13	16:52:59	0.167
2013-12-13	16:53:59	0.223
2013-12-13	16:54:59	0.195
2013-12-13	16:55:59	0.201
2013-12-13	16:56:59	0.161
2013-12-13	16:57:59	0.143
2013-12-13	16:58:59	0.13
2013-12-13	16:59:59	0.136
2013-12-13	17:00:59	0.127
2013-12-13	17:01:59	0.124
2013-12-13	17:02:59	0.112
2013-12-13	17:03:59	0.121
2013-12-13	17:04:59	0.136
2013-12-13	17:05:59	0.127
2013-12-13	17:06:59	0.127
2013-12-13	17:07:59	0.229
2013-12-13	17:08:59	0.208
2013-12-13	17:09:59	0.177
2013-12-13	17:10:59	0.186
2013-12-13	17:11:59	0.161
2013-12-13	17:12:59	0.149
2013-12-13	17:13:59	0.155
2013-12-13	17:14:59	0.155
2013-12-13	17:15:59	0.4
2013-12-13	17:16:59	0.329
2013-12-13	17:17:59	0.236
2013-12-13	17:18:59	0.316
2013-12-13	17:19:59	0.239
2013-12-13	17:20:59	0.186
2013-12-13	17:21:59	0.198
2013-12-13	17:22:59	0.201
2013-12-13	17:23:59	0.205
2013-12-13	17:24:59	0.208
2013-12-13	17:25:59	0.208
2013-12-13	17:26:59	0.22
2013-12-13	17:27:59	0.217
2013-12-13	17:28:59	0.214
2013-12-13	17:29:59	0.279
2013-12-13	17:30:59	0.291
2013-12-13	17:31:59	0.248
2013-12-13	17:32:59	0.251
2013-12-13	17:33:59	0.307
2013-12-13	17:34:59	0.291
2013-12-13	17:35:59	0.307
2013-12-13	17:36:59	0.316
2013-12-13	17:37:59	0.322
2013-12-13	17:38:59	0.313
2013-12-13	17:39:59	0.285
2013-12-13	17:40:59	0.335
2013-12-13	17:41:59	0.319
2013-12-13	17:42:59	0.301
2013-12-13	17:43:59	0.307
2013-12-13	17:44:59	0.335
2013-12-13	17:45:59	0.356
2013-12-13	17:46:59	0.366
2013-12-13	17:47:59	0.307
2013-12-13	17:48:59	0.282
2013-12-13	17:49:59	0.239
2013-12-13	17:50:59	0.242
2013-12-13	17:51:59	0.267
2013-12-13	17:52:59	0.322
2013-12-13	17:53:59	0.35
2013-12-13	17:54:59	0.335
2013-12-13	17:55:59	0.375
2013-12-13	17:56:59	0.434
2013-12-13	17:57:59	0.512
2013-12-13	17:58:59	0.36
2013-12-13	17:59:59	0.322
2013-12-13	18:00:59	0.335
2013-12-13	18:01:59	0.381
2013-12-13	18:02:59	0.415
2013-12-13	18:03:59	0.335
2013-12-13	18:04:59	0.301
2013-12-13	18:05:59	0.443
2013-12-13	18:06:59	0.471
2013-12-13	18:07:59	0.279
2013-12-13	18:08:59	0.313
2013-12-13	18:09:59	0.366
2013-12-13	18:10:59	0.493
2013-12-13	18:11:59	0.561
2013-12-13	18:12:59	0.471
2013-12-13	18:13:59	0.446
2013-12-13	18:14:59	0.422
2013-12-13	18:15:59	0.332
2013-12-13	18:16:59	0.279
2013-12-13	18:17:59	0.282
2013-12-13	18:18:59	0.276
2013-12-13	18:19:59	0.233
2013-12-13	18:20:59	0.208
2013-12-13	18:21:59	0.192
2013-12-13	18:22:59	0.201
2013-12-13	18:23:59	0.208
2013-12-13	18:24:59	0.409
2013-12-13	18:25:59	0.369
2013-12-13	18:26:59	0.35
2013-12-13	18:27:59	0.338
2013-12-13	18:28:59	0.251
2013-12-13	18:29:59	0.22
2013-12-13	18:30:59	0.233
2013-12-13	18:31:59	0.257
2013-12-13	18:32:59	0.233
2013-12-13	18:33:59	0.288
2013-12-13	18:34:59	0.316
2013-12-13	18:35:59	0.412
2013-12-13	18:36:59	0.449
2013-12-13	18:37:59	0.394
2013-12-13	18:38:59	0.335
2013-12-13	18:39:59	0.316
2013-12-13	18:40:59	0.298
2013-12-13	18:41:59	0.26
2013-12-13	18:42:59	0.236
2013-12-13	18:43:59	0.27
2013-12-13	18:44:59	0.288
2013-12-13	18:45:59	0.353
2013-12-13	18:46:59	0.301
2013-12-13	18:47:59	0.288
2013-12-13	18:48:59	0.267
2013-12-13	18:49:59	0.242
2013-12-13	18:50:59	0.26
2013-12-13	18:51:59	0.316
2013-12-13	18:52:59	0.276
2013-12-13	18:53:59	0.279
2013-12-13	18:54:59	0.267
2013-12-13	18:55:59	0.273
2013-12-13	18:56:59	0.276
2013-12-13	18:57:59	0.242
2013-12-13	18:58:59	0.291
2013-12-13	18:59:59	0.322
2013-12-13	19:00:59	0.369
2013-12-13	19:01:59	0.344
2013-12-13	19:02:59	0.403
2013-12-13	19:03:59	0.353
2013-12-13	19:04:59	0.403
2013-12-13	19:05:59	0.378
2013-12-13	19:06:59	0.332
2013-12-13	19:07:59	0.316
2013-12-13	19:08:59	0.356
2013-12-13	19:09:59	0.394
2013-12-13	19:10:59	0.322
2013-12-13	19:11:59	0.356
2013-12-13	19:12:59	0.384
2013-12-13	19:13:59	0.394
2013-12-13	19:14:59	0.505
2013-12-13	19:15:59	0.329
2013-12-13	19:16:59	0.301
2013-12-13	19:17:59	0.288
2013-12-13	19:18:59	0.301
2013-12-13	19:19:59	0.326
2013-12-13	19:20:59	0.301
2013-12-13	19:21:59	0.254
2013-12-13	19:22:59	0.233
2013-12-13	19:23:59	0.288
2013-12-13	19:24:59	0.353
2013-12-13	19:25:59	0.35
2013-12-13	19:26:59	0.363
2013-12-13	19:27:59	0.353
2013-12-13	19:28:59	0.524
2013-12-13	19:29:59	0.539
2013-12-13	19:30:59	0.428
2013-12-13	19:31:59	0.419
2013-12-13	19:32:59	0.387
2013-12-13	19:33:59	0.338
2013-12-13	19:34:59	0.301
2013-12-13	19:35:59	0.276
2013-12-13	19:36:59	0.251
2013-12-13	19:37:59	0.344
2013-12-13	19:38:59	0.397
2013-12-13	19:39:59	0.422
2013-12-13	19:40:59	0.391
2013-12-13	19:41:59	0.508
2013-12-13	19:42:59	0.44
2013-12-13	19:43:59	0.35
2013-12-13	19:44:59	0.304
2013-12-13	19:45:59	0.319
2013-12-13	19:46:59	0.322
2013-12-13	19:47:59	0.341
2013-12-13	19:48:59	0.406
2013-12-13	19:49:59	0.387
2013-12-13	19:50:59	0.332
2013-12-13	19:51:59	0.347
2013-12-13	19:52:59	0.335
2013-12-13	19:53:59	0.332
2013-12-13	19:54:59	0.366
2013-12-13	19:55:59	0.422
2013-12-13	19:56:59	0.356
2013-12-13	19:57:59	0.304
2013-12-13	19:58:59	0.369
2013-12-13	19:59:59	0.36
2013-12-13	20:00:59	0.428
2013-12-13	20:01:59	0.595
2013-12-13	20:02:59	0.406
2013-12-13	20:03:59	0.4
2013-12-13	20:04:59	0.419
2013-12-13	20:05:59	0.338
2013-12-13	20:06:59	0.329
2013-12-13	20:07:59	0.44
2013-12-13	20:08:59	0.502
2013-12-13	20:09:59	0.449
2013-12-13	20:10:59	0.366
2013-12-13	20:11:59	0.366
2013-12-13	20:12:59	0.353
2013-12-13	20:13:59	0.35
2013-12-13	20:14:59	0.316
2013-12-13	20:15:59	0.344
2013-12-13	20:16:59	0.521
2013-12-13	20:17:59	0.456
2013-12-13	20:18:59	0.434
2013-12-13	20:19:59	0.499
2013-12-13	20:20:59	0.502
2013-12-13	20:21:59	0.474
2013-12-13	20:22:59	0.412
2013-12-13	20:23:59	0.409
2013-12-13	20:24:59	0.434
2013-12-13	20:25:59	0.403
2013-12-13	20:26:59	0.391
2013-12-13	20:27:59	0.456
2013-12-13	20:28:59	0.744
2013-12-13	20:29:59	0.697
2013-12-13	20:30:59	0.592
2013-12-13	20:31:59	0.601
2013-12-13	20:32:59	0.449
2013-12-13	20:33:59	0.378
2013-12-13	20:34:59	0.431
2013-12-13	20:35:59	0.453
2013-12-13	20:36:59	0.391
2013-12-13	20:37:59	0.381
2013-12-13	20:38:59	0.356
2013-12-13	20:39:59	0.366
2013-12-13	20:40:59	0.391
2013-12-13	20:41:59	0.449
2013-12-13	20:42:59	0.406
2013-12-13	20:43:59	0.465
2013-12-13	20:44:59	0.419
2013-12-13	20:45:59	0.406
2013-12-13	20:46:59	0.44
2013-12-13	20:47:59	0.558
2013-12-13	20:48:59	0.58
2013-12-13	20:49:59	0.685
2013-12-13	20:50:59	0.62
2013-12-13	20:51:59	0.93
2013-12-13	20:52:59	0.713
2013-12-13	20:53:59	0.617
2013-12-13	20:54:59	0.716
2013-12-13	20:55:59	0.62
2013-12-13	20:56:59	0.598
2013-12-13	20:57:59	0.549
2013-12-13	20:58:59	0.524
2013-12-13	20:59:59	0.471
2013-12-13	21:00:59	0.53
2013-12-13	21:01:59	0.496
2013-12-13	21:02:59	0.499
2013-12-13	21:03:59	0.539
2013-12-13	21:04:59	0.57
2013-12-13	21:05:59	0.57
2013-12-13	21:06:59	0.521
2013-12-13	21:07:59	0.57
2013-12-13	21:08:59	0.589
2013-12-13	21:09:59	0.71
2013-12-13	21:10:59	0.818
2013-12-13	21:11:59	0.766
2013-12-13	21:12:59	0.862
2013-12-13	21:13:59	0.694
2013-12-13	21:14:59	0.688
2013-12-13	21:15:59	0.561
2013-12-13	21:16:59	0.611
2013-12-13	21:17:59	0.663
2013-12-13	21:18:59	0.666
2013-12-13	21:19:59	0.663
2013-12-13	21:20:59	0.691
2013-12-13	21:21:59	0.57
2013-12-13	21:22:59	0.484
2013-12-13	21:23:59	0.512
2013-12-13	21:24:59	0.512
2013-12-13	21:25:59	0.456
2013-12-13	21:26:59	0.49
2013-12-13	21:27:59	0.546
2013-12-13	21:28:59	0.601
2013-12-13	21:29:59	0.555
2013-12-13	21:30:59	0.558
2013-12-13	21:31:59	0.437
2013-12-13	21:32:59	0.456
2013-12-13	21:33:59	0.443
2013-12-13	21:34:59	0.577
2013-12-13	21:35:59	0.716
2013-12-13	21:36:59	0.697
2013-12-13	21:37:59	0.626
2013-12-13	21:38:59	0.707
2013-12-13	21:39:59	0.57
2013-12-13	21:40:59	0.505
2013-12-13	21:41:59	0.546
2013-12-13	21:42:59	0.632
2013-12-13	21:43:59	0.772
2013-12-13	21:44:59	0.663
2013-12-13	21:45:59	0.552
2013-12-13	21:46:59	0.722
2013-12-13	21:47:59	0.515
2013-12-13	21:48:59	0.484
2013-12-13	21:49:59	0.49
2013-12-13	21:50:59	0.431
2013-12-13	21:51:59	0.4
2013-12-13	21:52:59	0.372
2013-12-13	21:53:59	0.403
2013-12-13	21:54:59	0.446
2013-12-13	21:55:59	0.462
2013-12-13	21:56:59	0.465
2013-12-13	21:57:59	0.4
2013-12-13	21:58:59	0.406
2013-12-13	21:59:59	0.573
2013-12-13	22:00:59	0.611
2013-12-13	22:01:59	0.583
2013-12-13	22:02:59	0.508
2013-12-13	22:03:59	0.487
2013-12-13	22:04:59	0.481
2013-12-13	22:05:59	0.533
2013-12-13	22:06:59	0.449
2013-12-13	22:07:59	0.391
2013-12-13	22:08:59	0.406
2013-12-13	22:09:59	0.391
2013-12-13	22:10:59	0.366
2013-12-13	22:11:59	0.344
2013-12-13	22:12:59	0.335
2013-12-13	22:13:59	0.353
2013-12-13	22:14:59	0.496
2013-12-13	22:15:59	0.462
2013-12-13	22:16:59	0.353
2013-12-13	22:17:59	0.419
2013-12-13	22:18:59	0.316
2013-12-13	22:19:59	0.332
2013-12-13	22:20:59	0.4
2013-12-13	22:21:59	0.481
2013-12-13	22:22:59	0.499
2013-12-13	22:23:59	0.415
2013-12-13	22:24:59	0.552
2013-12-13	22:25:59	0.453
2013-12-13	22:26:59	0.434
2013-12-13	22:27:59	0.555
2013-12-13	22:28:59	0.533
2013-12-13	22:29:59	0.471
2013-12-13	22:30:59	0.443
2013-12-13	22:31:59	0.477
2013-12-13	22:32:59	0.443
2013-12-13	22:33:59	0.508
2013-12-13	22:34:59	0.546
2013-12-13	22:35:59	0.412
2013-12-13	22:36:59	0.363
2013-12-13	22:37:59	0.384
2013-12-13	22:38:59	0.437
2013-12-13	22:39:59	0.294
2013-12-13	22:40:59	0.267
2013-12-13	22:41:59	0.307
2013-12-13	22:42:59	0.409
2013-12-13	22:43:59	0.4
2013-12-13	22:44:59	0.409
2013-12-13	22:45:59	0.688
2013-12-13	22:46:59	0.648
2013-12-13	22:47:59	0.533
2013-12-13	22:48:59	0.617
2013-12-13	22:49:59	0.611
2013-12-13	22:50:59	0.533
2013-12-13	22:51:59	0.49
2013-12-13	22:52:59	0.428
2013-12-13	22:53:59	0.403
2013-12-13	22:54:59	0.592
2013-12-13	22:55:59	0.567
2013-12-13	22:56:59	0.601
2013-12-13	22:57:59	0.533
2013-12-13	22:58:59	0.477
2013-12-13	22:59:59	0.487
2013-12-13	23:00:59	0.515
2013-12-13	23:01:59	0.422
2013-12-13	23:02:59	0.381
2013-12-13	23:03:59	0.356
2013-12-13	23:04:59	0.36
2013-12-13	23:05:59	0.338
2013-12-13	23:06:59	0.381
2013-12-13	23:07:59	0.375
2013-12-13	23:08:59	0.437
2013-12-13	23:09:59	0.459
2013-12-13	23:10:59	0.49
2013-12-13	23:11:59	0.53
2013-12-13	23:12:59	0.487
2013-12-13	23:13:59	0.502
2013-12-13	23:14:59	0.536
2013-12-13	23:15:59	0.521
2013-12-13	23:16:59	0.502
2013-12-13	23:17:59	0.449
2013-12-13	23:18:59	0.434
2013-12-13	23:19:59	0.484
2013-12-13	23:20:59	0.387
2013-12-13	23:21:59	0.322
2013-12-13	23:22:59	0.298
2013-12-13	23:23:59	0.335
2013-12-13	23:24:59	0.387
2013-12-13	23:25:59	0.366
2013-12-13	23:26:59	0.363
2013-12-13	23:27:59	0.415
2013-12-13	23:28:59	0.425
2013-12-13	23:29:59	0.496
2013-12-13	23:30:59	0.515
2013-12-13	23:31:59	0.539
2013-12-13	23:32:59	0.49
2013-12-13	23:33:59	0.499
2013-12-13	23:34:59	0.403
2013-12-13	23:35:59	0.372
2013-12-13	23:36:59	0.419
2013-12-13	23:37:59	0.543
2013-12-13	23:38:59	0.465
2013-12-13	23:39:59	0.484
2013-12-13	23:40:59	0.518
2013-12-13	23:41:59	0.443
2013-12-13	23:42:59	0.431
2013-12-13	23:43:59	0.369
2013-12-13	23:44:59	0.391
2013-12-13	23:45:59	0.49
2013-12-13	23:46:59	0.67
2013-12-13	23:47:59	0.741
2013-12-13	23:48:59	0.539
2013-12-13	23:49:59	0.555
2013-12-13	23:50:59	0.601
2013-12-13	23:51:59	0.608
2013-12-13	23:52:59	0.443
2013-12-13	23:53:59	0.387
2013-12-13	23:54:59	0.446
2013-12-13	23:55:59	0.437
2013-12-13	23:56:59	0.49
2013-12-13	23:57:59	0.437
2013-12-13	23:58:59	0.477
2013-12-13	23:59:59	0.434
2013-12-14	00:00:59	0.372
2013-12-14	00:01:59	0.387
2013-12-14	00:02:59	0.453
2013-12-14	00:03:59	0.456
2013-12-14	00:04:59	0.415
2013-12-14	00:05:59	0.344
2013-12-14	00:06:59	0.332
2013-12-14	00:07:59	0.304
2013-12-14	00:08:59	0.335
2013-12-14	00:09:59	0.338
2013-12-14	00:10:59	0.341
2013-12-14	00:11:59	0.391
2013-12-14	00:12:59	0.425
2013-12-14	00:13:59	0.465
2013-12-14	00:14:59	0.456
2013-12-14	00:15:59	0.465
2013-12-14	00:16:59	0.431
2013-12-14	00:17:59	0.499
2013-12-14	00:18:59	0.397
2013-12-14	00:19:59	0.412
2013-12-14	00:20:59	0.387
2013-12-14	00:21:59	0.356
2013-12-14	00:22:59	0.415
2013-12-14	00:23:59	0.372
2013-12-14	00:24:59	0.381
2013-12-14	00:25:59	0.381
2013-12-14	00:26:59	0.329
2013-12-14	00:27:59	0.384
2013-12-14	00:28:59	0.406
2013-12-14	00:29:59	0.456
2013-12-14	00:30:59	0.446
2013-12-14	00:31:59	0.474
2013-12-14	00:32:59	0.44
2013-12-14	00:33:59	0.372
2013-12-14	00:34:59	0.341
2013-12-14	00:35:59	0.307
2013-12-14	00:36:59	0.298
2013-12-14	00:37:59	0.254
2013-12-14	00:38:59	0.233
2013-12-14	00:39:59	0.223
2013-12-14	00:40:59	0.223
2013-12-14	00:41:59	0.229
2013-12-14	00:42:59	0.285
2013-12-14	00:43:59	0.332
2013-12-14	00:44:59	0.391
2013-12-14	00:45:59	0.326
2013-12-14	00:46:59	0.31
2013-12-14	00:47:59	0.291
2013-12-14	00:48:59	0.31
2013-12-14	00:49:59	0.301
2013-12-14	00:50:59	0.251
2013-12-14	00:51:59	0.233
2013-12-14	00:52:59	0.223
2013-12-14	00:53:59	0.183
2013-12-14	00:54:59	0.214
2013-12-14	00:55:59	0.208
2013-12-14	00:56:59	0.208
2013-12-14	00:57:59	0.239
2013-12-14	00:58:59	0.319
2013-12-14	00:59:59	0.465
2013-12-14	01:00:59	0.44
2013-12-14	01:01:59	0.363
2013-12-14	01:02:59	0.391
2013-12-14	01:03:59	0.462
2013-12-14	01:04:59	0.44
2013-12-14	01:05:59	0.363
2013-12-14	01:06:59	0.403
2013-12-14	01:07:59	0.387
2013-12-14	01:08:59	0.487
2013-12-14	01:09:59	0.521
2013-12-14	01:10:59	0.369
2013-12-14	01:11:59	0.294
2013-12-14	01:12:59	0.291
2013-12-14	01:13:59	0.381
2013-12-14	01:14:59	0.521
2013-12-14	01:15:59	0.549
2013-12-14	01:16:59	0.546
2013-12-14	01:17:59	0.592
2013-12-14	01:18:59	0.75
2013-12-14	01:19:59	0.685
2013-12-14	01:20:59	0.512
2013-12-14	01:21:59	0.419
2013-12-14	01:22:59	0.394
2013-12-14	01:23:59	0.477
2013-12-14	01:24:59	0.459
2013-12-14	01:25:59	0.44
2013-12-14	01:26:59	0.657
2013-12-14	01:27:59	0.573
2013-12-14	01:28:59	0.558
2013-12-14	01:29:59	0.577
2013-12-14	01:30:59	0.499
2013-12-14	01:31:59	0.44
2013-12-14	01:32:59	0.31
2013-12-14	01:33:59	0.313
2013-12-14	01:34:59	0.397
2013-12-14	01:35:59	0.546
2013-12-14	01:36:59	0.484
2013-12-14	01:37:59	0.409
2013-12-14	01:38:59	0.288
2013-12-14	01:39:59	0.267
2013-12-14	01:40:59	0.294
2013-12-14	01:41:59	0.239
2013-12-14	01:42:59	0.294
2013-12-14	01:43:59	0.273
2013-12-14	01:44:59	0.239
2013-12-14	01:45:59	0.254
2013-12-14	01:46:59	0.226
2013-12-14	01:47:59	0.264
2013-12-14	01:48:59	0.254
2013-12-14	01:49:59	0.239
2013-12-14	01:50:59	0.214
2013-12-14	01:51:59	0.251
2013-12-14	01:52:59	0.279
2013-12-14	01:53:59	0.363
2013-12-14	01:54:59	0.264
2013-12-14	01:55:59	0.338
2013-12-14	01:56:59	0.347
2013-12-14	01:57:59	0.264
2013-12-14	01:58:59	0.372
2013-12-14	01:59:59	0.291
2013-12-14	02:00:59	0.291
2013-12-14	02:01:59	0.288
2013-12-14	02:02:59	0.195
2013-12-14	02:03:59	0.18
2013-12-14	02:04:59	0.192
2013-12-14	02:05:59	0.192
2013-12-14	02:06:59	0.214
2013-12-14	02:07:59	0.245
2013-12-14	02:08:59	0.236
2013-12-14	02:09:59	0.217
2013-12-14	02:10:59	0.183
2013-12-14	02:11:59	0.186
2013-12-14	02:12:59	0.195
2013-12-14	02:13:59	0.251
2013-12-14	02:14:59	0.381
2013-12-14	02:15:59	0.285
2013-12-14	02:16:59	0.313
2013-12-14	02:17:59	0.242
2013-12-14	02:18:59	0.226
2013-12-14	02:19:59	0.214
2013-12-14	02:20:59	0.236
2013-12-14	02:21:59	0.223
2013-12-14	02:22:59	0.167
2013-12-14	02:23:59	0.146
2013-12-14	02:24:59	0.174
2013-12-14	02:25:59	0.164
2013-12-14	02:26:59	0.27
2013-12-14	02:27:59	0.344
2013-12-14	02:28:59	0.294
2013-12-14	02:29:59	0.301
2013-12-14	02:30:59	0.316
2013-12-14	02:31:59	0.322
2013-12-14	02:32:59	0.282
2013-12-14	02:33:59	0.229
2013-12-14	02:34:59	0.164
2013-12-14	02:35:59	0.183
2013-12-14	02:36:59	0.186
2013-12-14	02:37:59	0.164
2013-12-14	02:38:59	0.167
2013-12-14	02:39:59	0.186
2013-12-14	02:40:59	0.201
2013-12-14	02:41:59	0.208
2013-12-14	02:42:59	0.279
2013-12-14	02:43:59	0.211
2013-12-14	02:44:59	0.214
2013-12-14	02:45:59	0.239
2013-12-14	02:46:59	0.248
2013-12-14	02:47:59	0.229
2013-12-14	02:48:59	0.161
2013-12-14	02:49:59	0.152
2013-12-14	02:50:59	0.133
2013-12-14	02:51:59	0.118
2013-12-14	02:52:59	0.133
2013-12-14	02:53:59	0.149
2013-12-14	02:54:59	0.112
2013-12-14	02:55:59	0.118
2013-12-14	02:56:59	0.164
2013-12-14	02:57:59	0.391
2013-12-14	02:58:59	0.453
2013-12-14	02:59:59	0.332
2013-12-14	03:00:59	0.356
2013-12-14	03:01:59	0.428
2013-12-14	03:02:59	0.307
2013-12-14	03:03:59	0.397
2013-12-14	03:04:59	0.332
2013-12-14	03:05:59	0.174
2013-12-14	03:06:59	0.136
2013-12-14	03:07:59	0.136
2013-12-14	03:08:59	0.127
2013-12-14	03:09:59	0.149
2013-12-14	03:10:59	0.155
2013-12-14	03:11:59	0.17
2013-12-14	03:12:59	0.195
2013-12-14	03:13:59	0.146
2013-12-14	03:14:59	0.195
2013-12-14	03:15:59	0.195
2013-12-14	03:16:59	0.17
2013-12-14	03:17:59	0.149
2013-12-14	03:18:59	0.136
2013-12-14	03:19:59	0.164
2013-12-14	03:20:59	0.248
2013-12-14	03:21:59	0.332
2013-12-14	03:22:59	0.248
2013-12-14	03:23:59	0.304
2013-12-14	03:24:59	0.239
2013-12-14	03:25:59	0.189
2013-12-14	03:26:59	0.236
2013-12-14	03:27:59	0.201
2013-12-14	03:28:59	0.121
2013-12-14	03:29:59	0.118
2013-12-14	03:30:59	0.152
2013-12-14	03:31:59	0.14
2013-12-14	03:32:59	0.13
2013-12-14	03:33:59	0.158
2013-12-14	03:34:59	0.133
2013-12-14	03:35:59	0.108
2013-12-14	03:36:59	0.093
2013-12-14	03:37:59	0.096
2013-12-14	03:38:59	0.09
2013-12-14	03:39:59	0.087
2013-12-14	03:40:59	0.074
2013-12-14	03:41:59	0.112
2013-12-14	03:42:59	0.149
2013-12-14	03:43:59	0.155
2013-12-14	03:44:59	0.236
2013-12-14	03:45:59	0.183
2013-12-14	03:46:59	0.155
2013-12-14	03:47:59	0.143
2013-12-14	03:48:59	0.133
2013-12-14	03:49:59	0.09
2013-12-14	03:50:59	0.078
2013-12-14	03:51:59	0.074
2013-12-14	03:52:59	0.074
2013-12-14	03:53:59	0.074
2013-12-14	03:54:59	0.081
2013-12-14	03:55:59	0.081
2013-12-14	03:56:59	0.078
2013-12-14	03:57:59	0.081
2013-12-14	03:58:59	0.087
2013-12-14	03:59:59	0.084
2013-12-14	04:00:59	0.081
2013-12-14	04:01:59	0.099
2013-12-14	04:02:59	0.102
2013-12-14	04:03:59	0.236
2013-12-14	04:04:59	0.291
2013-12-14	04:05:59	0.205
2013-12-14	04:06:59	0.229
2013-12-14	04:07:59	0.288
2013-12-14	04:08:59	0.229
2013-12-14	04:09:59	0.195
2013-12-14	04:10:59	0.245
2013-12-14	04:11:59	0.294
2013-12-14	04:12:59	0.245
2013-12-14	04:13:59	0.161
2013-12-14	04:14:59	0.108
2013-12-14	04:15:59	0.099
2013-12-14	04:16:59	0.093
2013-12-14	04:17:59	0.127
2013-12-14	04:18:59	0.14
2013-12-14	04:19:59	0.174
2013-12-14	04:20:59	0.14
2013-12-14	04:21:59	0.164
2013-12-14	04:22:59	0.146
2013-12-14	04:23:59	0.155
2013-12-14	04:24:59	0.124
2013-12-14	04:25:59	0.108
2013-12-14	04:26:59	0.096
2013-12-14	04:27:59	0.099
2013-12-14	04:28:59	0.118
2013-12-14	04:29:59	0.09
2013-12-14	04:30:59	0.102
2013-12-14	04:31:59	0.161
2013-12-14	04:32:59	0.167
2013-12-14	04:33:59	0.124
2013-12-14	04:34:59	0.084
2013-12-14	04:35:59	0.074
2013-12-14	04:36:59	0.065
2013-12-14	04:37:59	0.059
2013-12-14	04:38:59	0.065
2013-12-14	04:39:59	0.059
2013-12-14	04:40:59	0.149
2013-12-14	04:41:59	0.248
2013-12-14	04:42:59	0.152
2013-12-14	04:43:59	0.155
2013-12-14	04:44:59	0.133
2013-12-14	04:45:59	0.093
2013-12-14	04:46:59	0.081
2013-12-14	04:47:59	0.074
2013-12-14	04:48:59	0.068
2013-12-14	04:49:59	0.096
2013-12-14	04:50:59	0.087
2013-12-14	04:51:59	0.093
2013-12-14	04:52:59	0.078
2013-12-14	04:53:59	0.059
2013-12-14	04:54:59	0.071
2013-12-14	04:55:59	0.078
2013-12-14	04:56:59	0.084
2013-12-14	04:57:59	0.087
2013-12-14	04:58:59	0.093
2013-12-14	04:59:59	0.078
2013-12-14	05:00:59	0.09
2013-12-14	05:01:59	0.099
2013-12-14	05:02:59	0.105
2013-12-14	05:03:59	0.093
2013-12-14	05:04:59	0.065
2013-12-14	05:05:59	0.065
2013-12-14	05:06:59	0.05
2013-12-14	05:07:59	0.093
2013-12-14	05:08:59	0.124
2013-12-14	05:09:59	0.09
2013-12-14	05:10:59	0.071
2013-12-14	05:11:59	0.053
2013-12-14	05:12:59	0.043
2013-12-14	05:13:59	0.043
2013-12-14	05:14:59	0.037
2013-12-14	05:15:59	0.031
2013-12-14	05:16:59	0.028
2013-12-14	05:17:59	0.034
2013-12-14	05:18:59	0.028
2013-12-14	05:19:59	0.04
2013-12-14	05:20:59	0.047
2013-12-14	05:21:59	0.059
2013-12-14	05:22:59	0.074
2013-12-14	05:23:59	0.112
2013-12-14	05:24:59	0.186
2013-12-14	05:25:59	0.146
2013-12-14	05:26:59	0.158
2013-12-14	05:27:59	0.136
2013-12-14	05:28:59	0.108
2013-12-14	05:29:59	0.081
2013-12-14	05:30:59	0.062
2013-12-14	05:31:59	0.059
2013-12-14	05:32:59	0.062
2013-12-14	05:33:59	0.053
2013-12-14	05:34:59	0.078
2013-12-14	05:35:59	0.112
2013-12-14	05:36:59	0.112
2013-12-14	05:37:59	0.124
2013-12-14	05:38:59	0.124
2013-12-14	05:39:59	0.093
2013-12-14	05:40:59	0.078
2013-12-14	05:41:59	0.056
2013-12-14	05:42:59	0.059
2013-12-14	05:43:59	0.053
2013-12-14	05:44:59	0.065
2013-12-14	05:45:59	0.059
2013-12-14	05:46:59	0.059
2013-12-14	05:47:59	0.078
2013-12-14	05:48:59	0.084
2013-12-14	05:49:59	0.059
2013-12-14	05:50:59	0.056
2013-12-14	05:51:59	0.062
2013-12-14	05:52:59	0.062
2013-12-14	05:53:59	0.105
2013-12-14	05:54:59	0.273
2013-12-14	05:55:59	0.158
2013-12-14	05:56:59	0.112
2013-12-14	05:57:59	0.136
2013-12-14	05:58:59	0.167
2013-12-14	05:59:59	0.186
2013-12-14	06:00:59	0.183
2013-12-14	06:01:59	0.146
2013-12-14	06:02:59	0.152
2013-12-14	06:03:59	0.149
2013-12-14	06:04:59	0.108
2013-12-14	06:05:59	0.108
2013-12-14	06:06:59	0.087
2013-12-14	06:07:59	0.084
2013-12-14	06:08:59	0.071
2013-12-14	06:09:59	0.102
2013-12-14	06:10:59	0.099
2013-12-14	06:11:59	0.081
2013-12-14	06:12:59	0.078
2013-12-14	06:13:59	0.056
2013-12-14	06:14:59	0.062
2013-12-14	06:15:59	0.05
2013-12-14	06:16:59	0.043
2013-12-14	06:17:59	0.05
2013-12-14	06:18:59	0.059
2013-12-14	06:19:59	0.081
2013-12-14	06:20:59	0.112
2013-12-14	06:21:59	0.121
2013-12-14	06:22:59	0.105
2013-12-14	06:23:59	0.102
2013-12-14	06:24:59	0.096
2013-12-14	06:25:59	0.078
2013-12-14	06:26:59	0.115
2013-12-14	06:27:59	0.133
2013-12-14	06:28:59	0.149
2013-12-14	06:29:59	0.112
2013-12-14	06:30:59	0.102
2013-12-14	06:31:59	0.152
2013-12-14	06:32:59	0.143
2013-12-14	06:33:59	0.14
2013-12-14	06:34:59	0.149
2013-12-14	06:35:59	0.18
2013-12-14	06:36:59	0.18
2013-12-14	06:37:59	0.17
2013-12-14	06:38:59	0.205
2013-12-14	06:39:59	0.273
2013-12-14	06:40:59	0.27
2013-12-14	06:41:59	0.18
2013-12-14	06:42:59	0.211
2013-12-14	06:43:59	0.195
2013-12-14	06:44:59	0.164
2013-12-14	06:45:59	0.161
2013-12-14	06:46:59	0.112
2013-12-14	06:47:59	0.096
2013-12-14	06:48:59	0.087
2013-12-14	06:49:59	0.127
2013-12-14	06:50:59	0.105
2013-12-14	06:51:59	0.084
2013-12-14	06:52:59	0.102
2013-12-14	06:53:59	0.105
2013-12-14	06:54:59	0.124
2013-12-14	06:55:59	0.133
2013-12-14	06:56:59	0.17
2013-12-14	06:57:59	0.167
2013-12-14	06:58:59	0.174
2013-12-14	06:59:59	0.143
2013-12-14	07:00:59	0.124
2013-12-14	07:01:59	0.096
2013-12-14	07:02:59	0.093
2013-12-14	07:03:59	0.099
2013-12-14	07:04:59	0.121
2013-12-14	07:05:59	0.112
2013-12-14	07:06:59	0.118
2013-12-14	07:07:59	0.118
2013-12-14	07:08:59	0.112
2013-12-14	07:09:59	0.096
2013-12-14	07:10:59	0.108
2013-12-14	07:11:59	0.087
2013-12-14	07:12:59	0.078
2013-12-14	07:13:59	0.068
2013-12-14	07:14:59	0.056
2013-12-14	07:15:59	0.062
2013-12-14	07:16:59	0.068
2013-12-14	07:17:59	0.056
2013-12-14	07:18:59	0.053
2013-12-14	07:19:59	0.047
2013-12-14	07:20:59	0.05
2013-12-14	07:21:59	0.05
2013-12-14	07:22:59	0.053
2013-12-14	07:23:59	0.047
2013-12-14	07:24:59	0.047
2013-12-14	07:25:59	0.043
2013-12-14	07:26:59	0.053
2013-12-14	07:27:59	0.053
2013-12-14	07:28:59	0.05
2013-12-14	07:29:59	0.053
2013-12-14	07:30:59	0.062
2013-12-14	07:31:59	0.053
2013-12-14	07:32:59	0.043
2013-12-14	07:33:59	0.043
2013-12-14	07:34:59	0.043
2013-12-14	07:35:59	0.047
2013-12-14	07:36:59	0.074
2013-12-14	07:37:59	0.047
2013-12-14	07:38:59	0.071
2013-12-14	07:39:59	0.096
2013-12-14	07:40:59	0.087
2013-12-14	07:41:59	0.068
2013-12-14	07:42:59	0.068
2013-12-14	07:43:59	0.084
2013-12-14	07:44:59	0.084
2013-12-14	07:45:59	0.062
2013-12-14	07:46:59	0.059
2013-12-14	07:47:59	0.047
2013-12-14	07:48:59	0.05
2013-12-14	07:49:59	0.081
2013-12-14	07:50:59	0.13
2013-12-14	07:51:59	0.121
2013-12-14	07:52:59	0.105
2013-12-14	07:53:59	0.068
2013-12-14	07:54:59	0.065
2013-12-14	07:55:59	0.071
2013-12-14	07:56:59	0.093
2013-12-14	07:57:59	0.09
2013-12-14	07:58:59	0.081
2013-12-14	07:59:59	0.068
2013-12-14	08:00:59	0.071
2013-12-14	08:01:59	0.071
2013-12-14	08:02:59	0.121
2013-12-14	08:03:59	0.118
2013-12-14	08:04:59	0.093
2013-12-14	08:05:59	0.084
2013-12-14	08:06:59	0.062
2013-12-14	08:07:59	0.059
2013-12-14	08:08:59	0.068
2013-12-14	08:09:59	0.078
2013-12-14	08:10:59	0.078
2013-12-14	08:11:59	0.078
2013-12-14	08:12:59	0.074
2013-12-14	08:13:59	0.09
2013-12-14	08:14:59	0.102
2013-12-14	08:15:59	0.099
2013-12-14	08:16:59	0.084
2013-12-14	08:17:59	0.093
2013-12-14	08:18:59	0.093
2013-12-14	08:19:59	0.09
2013-12-14	08:20:59	0.115
2013-12-14	08:21:59	0.105
2013-12-14	08:22:59	0.096
2013-12-14	08:23:59	0.084
2013-12-14	08:24:59	0.13
2013-12-14	08:25:59	0.149
2013-12-14	08:26:59	0.133
2013-12-14	08:27:59	0.081
2013-12-14	08:28:59	0.062
2013-12-14	08:29:59	0.056
2013-12-14	08:30:59	0.056
2013-12-14	08:31:59	0.065
2013-12-14	08:32:59	0.05
2013-12-14	08:33:59	0.047
2013-12-14	08:34:59	0.05
2013-12-14	08:35:59	0.037
2013-12-14	08:36:59	0.053
2013-12-14	08:37:59	0.034
2013-12-14	08:38:59	0.037
2013-12-14	08:39:59	0.043
2013-12-14	08:40:59	0.043
2013-12-14	08:41:59	0.084
2013-12-14	08:42:59	0.115
2013-12-14	08:43:59	0.201
2013-12-14	08:44:59	0.18
2013-12-14	08:45:59	0.192
2013-12-14	08:46:59	0.105
2013-12-14	08:47:59	0.127
2013-12-14	08:48:59	0.183
2013-12-14	08:49:59	0.121
2013-12-14	08:50:59	0.108
2013-12-14	08:51:59	0.065
2013-12-14	08:52:59	0.062
2013-12-14	08:53:59	0.065
2013-12-14	08:54:59	0.065
2013-12-14	08:55:59	0.056
2013-12-14	08:56:59	0.05
2013-12-14	08:57:59	0.047
2013-12-14	08:58:59	0.043
2013-12-14	08:59:59	0.04
2013-12-14	09:00:59	0.043
2013-12-14	09:01:59	0.043
2013-12-14	09:02:59	0.047
2013-12-14	09:03:59	0.034
2013-12-14	09:04:59	0.037
2013-12-14	09:05:59	0.043
2013-12-14	09:06:59	0.068
2013-12-14	09:07:59	0.121
2013-12-14	09:08:59	0.13
2013-12-14	09:09:59	0.071
2013-12-14	09:10:59	0.084
2013-12-14	09:11:59	0.062
2013-12-14	09:12:59	0.065
2013-12-14	09:13:59	0.056
2013-12-14	09:14:59	0.062
2013-12-14	09:15:59	0.053
2013-12-14	09:16:59	0.047
2013-12-14	09:17:59	0.037
2013-12-14	09:18:59	0.05
2013-12-14	09:19:59	0.05
2013-12-14	09:20:59	0.05
2013-12-14	09:21:59	0.05
2013-12-14	09:22:59	0.056
2013-12-14	09:23:59	0.065
2013-12-14	09:24:59	0.074
2013-12-14	09:25:59	0.068
2013-12-14	09:26:59	0.065
2013-12-14	09:27:59	0.056
2013-12-14	09:28:59	0.047
2013-12-14	09:29:59	0.053
2013-12-14	09:30:59	0.04
2013-12-14	09:31:59	0.04
2013-12-14	09:32:59	0.047
2013-12-14	09:33:59	0.062
2013-12-14	09:34:59	0.053
2013-12-14	09:35:59	0.056
2013-12-14	09:36:59	0.062
2013-12-14	09:37:59	0.059
2013-12-14	09:38:59	0.062
2013-12-14	09:39:59	0.099
2013-12-14	09:40:59	0.124
2013-12-14	09:41:59	0.13
2013-12-14	09:42:59	0.112
2013-12-14	09:43:59	0.112
2013-12-14	09:44:59	0.121
2013-12-14	09:45:59	0.112
2013-12-14	09:46:59	0.096
2013-12-14	09:47:59	0.093
2013-12-14	09:48:59	0.084
2013-12-14	09:49:59	0.084
2013-12-14	09:50:59	0.078
2013-12-14	09:51:59	0.074
2013-12-14	09:52:59	0.074
2013-12-14	09:53:59	0.081
2013-12-14	09:54:59	0.108
2013-12-14	09:55:59	0.084
2013-12-14	09:56:59	0.127
2013-12-14	09:57:59	0.121
2013-12-14	09:58:59	0.124
2013-12-14	09:59:59	0.136
2013-12-14	10:00:59	0.158
2013-12-14	10:01:59	0.133
2013-12-14	10:02:59	0.121
2013-12-14	10:03:59	0.146
2013-12-14	10:04:59	0.102
2013-12-14	10:05:59	0.087
2013-12-14	10:06:59	0.068
2013-12-14	10:07:59	0.068
2013-12-14	10:08:59	0.05
2013-12-14	10:09:59	0.043
2013-12-14	10:10:59	0.043
2013-12-14	10:11:59	0.05
2013-12-14	10:12:59	0.05
2013-12-14	10:13:59	0.047
2013-12-14	10:14:59	0.05
2013-12-14	10:15:59	0.065
2013-12-14	10:16:59	0.062
2013-12-14	10:17:59	0.068
2013-12-14	10:18:59	0.071
2013-12-14	10:19:59	0.062
2013-12-14	10:20:59	0.059
2013-12-14	10:21:59	0.065
2013-12-14	10:22:59	0.053
2013-12-14	10:23:59	0.065
2013-12-14	10:24:59	0.065
2013-12-14	10:25:59	0.099
2013-12-14	10:26:59	0.115
2013-12-14	10:27:59	0.105
2013-12-14	10:28:59	0.09
2013-12-14	10:29:59	0.071
2013-12-14	10:30:59	0.087
2013-12-14	10:31:59	0.108
2013-12-14	10:32:59	0.096
2013-12-14	10:33:59	0.127
2013-12-14	10:34:59	0.118
2013-12-14	10:35:59	0.149
2013-12-14	10:36:59	0.164
2013-12-14	10:37:59	0.214
2013-12-14	10:38:59	0.136
2013-12-14	10:39:59	0.146
2013-12-14	10:40:59	0.136
2013-12-14	10:41:59	0.143
2013-12-14	10:42:59	0.195
2013-12-14	10:43:59	0.127
2013-12-14	10:44:59	0.13
2013-12-14	10:45:59	0.099
2013-12-14	10:46:59	0.112
2013-12-14	10:47:59	0.112
2013-12-14	10:48:59	0.112
2013-12-14	10:49:59	0.108
2013-12-14	10:50:59	0.115
2013-12-14	10:51:59	0.149
2013-12-14	10:52:59	0.229
2013-12-14	10:53:59	0.205
2013-12-14	10:54:59	0.174
2013-12-14	10:55:59	0.18
2013-12-14	10:56:59	0.229
2013-12-14	10:57:59	0.229
2013-12-14	10:58:59	0.223
2013-12-14	10:59:59	0.161
2013-12-14	11:00:59	0.22
2013-12-14	11:01:59	0.26
2013-12-14	11:02:59	0.208
2013-12-14	11:03:59	0.226
2013-12-14	11:04:59	0.251
2013-12-14	11:05:59	0.174
2013-12-14	11:06:59	0.226
2013-12-14	11:07:59	0.214
2013-12-14	11:08:59	0.217
2013-12-14	11:09:59	0.174
2013-12-14	11:10:59	0.149
2013-12-14	11:11:59	0.158
2013-12-14	11:12:59	0.17
2013-12-14	11:13:59	0.14
2013-12-14	11:14:59	0.121
2013-12-14	11:15:59	0.118
2013-12-14	11:16:59	0.096
2013-12-14	11:17:59	0.146
2013-12-14	11:18:59	0.124
2013-12-14	11:19:59	0.099
2013-12-14	11:20:59	0.096
2013-12-14	11:21:59	0.087
2013-12-14	11:22:59	0.096
2013-12-14	11:23:59	0.087
2013-12-14	11:24:59	0.087
2013-12-14	11:25:59	0.087
2013-12-14	11:26:59	0.087
2013-12-14	11:27:59	0.099
2013-12-14	11:28:59	0.093
2013-12-14	11:29:59	0.118
2013-12-14	11:30:59	0.102
2013-12-14	11:31:59	0.09
2013-12-14	11:32:59	0.081
2013-12-14	11:33:59	0.084
2013-12-14	11:34:59	0.071
2013-12-14	11:35:59	0.065
2013-12-14	11:36:59	0.062
2013-12-14	11:37:59	0.071
2013-12-14	11:38:59	0.096
2013-12-14	11:39:59	0.081
2013-12-14	11:40:59	0.087
2013-12-14	11:41:59	0.105
2013-12-14	11:42:59	0.13
2013-12-14	11:43:59	0.121
2013-12-14	11:44:59	0.121
2013-12-14	11:45:59	0.136
2013-12-14	11:46:59	0.161
2013-12-14	11:47:59	0.146
2013-12-14	11:48:59	0.124
2013-12-14	11:49:59	0.112
2013-12-14	11:50:59	0.14
2013-12-14	11:51:59	0.14
2013-12-14	11:52:59	0.167
2013-12-14	11:53:59	0.195
2013-12-14	11:54:59	0.217
2013-12-14	11:55:59	0.183
2013-12-14	11:56:59	0.18
2013-12-14	11:57:59	0.18
2013-12-14	11:58:59	0.149
2013-12-14	11:59:59	0.13
2013-12-14	12:00:59	0.105
2013-12-14	12:01:59	0.105
2013-12-14	12:02:59	0.13
2013-12-14	12:03:59	0.127
2013-12-14	12:04:59	0.118
2013-12-14	12:05:59	0.118
2013-12-14	12:06:59	0.174
2013-12-14	12:07:59	0.158
2013-12-14	12:08:59	0.149
2013-12-14	12:09:59	0.195
2013-12-14	12:10:59	0.205
2013-12-14	12:11:59	0.167
2013-12-14	12:12:59	0.214
2013-12-14	12:13:59	0.226
2013-12-14	12:14:59	0.205
2013-12-14	12:15:59	0.189
2013-12-14	12:16:59	0.205
2013-12-14	12:17:59	0.198
2013-12-14	12:18:59	0.242
2013-12-14	12:19:59	0.335
2013-12-14	12:20:59	0.36
2013-12-14	12:21:59	0.316
2013-12-14	12:22:59	0.313
2013-12-14	12:23:59	0.26
2013-12-14	12:24:59	0.239
2013-12-14	12:25:59	0.208
2013-12-14	12:26:59	0.167
2013-12-14	12:27:59	0.174
2013-12-14	12:28:59	0.164
2013-12-14	12:29:59	0.14
2013-12-14	12:30:59	0.146
2013-12-14	12:31:59	0.155
2013-12-14	12:32:59	0.136
2013-12-14	12:33:59	0.155
2013-12-14	12:34:59	0.205
2013-12-14	12:35:59	0.223
2013-12-14	12:36:59	0.214
2013-12-14	12:37:59	0.22
2013-12-14	12:38:59	0.211
2013-12-14	12:39:59	0.226
2013-12-14	12:40:59	0.276
2013-12-14	12:41:59	0.264
2013-12-14	12:42:59	0.257
2013-12-14	12:43:59	0.22
2013-12-14	12:44:59	0.201
2013-12-14	12:45:59	0.192
2013-12-14	12:46:59	0.143
2013-12-14	12:47:59	0.133
2013-12-14	12:48:59	0.102
2013-12-14	12:49:59	0.121
2013-12-14	12:50:59	0.14
2013-12-14	12:51:59	0.161
2013-12-14	12:52:59	0.127
2013-12-14	12:53:59	0.146
2013-12-14	12:54:59	0.198
2013-12-14	12:55:59	0.201
2013-12-14	12:56:59	0.158
2013-12-14	12:57:59	0.208
2013-12-14	12:58:59	0.118
2013-12-14	12:59:59	0.124
2013-12-14	13:00:59	0.133
2013-12-14	13:01:59	0.124
2013-12-14	13:02:59	0.121
2013-12-14	13:03:59	0.124
2013-12-14	13:04:59	0.164
2013-12-14	13:05:59	0.127
2013-12-14	13:06:59	0.161
2013-12-14	13:07:59	0.189
2013-12-14	13:08:59	0.177
2013-12-14	13:09:59	0.152
2013-12-14	13:10:59	0.143
2013-12-14	13:11:59	0.14
2013-12-14	13:12:59	0.164
2013-12-14	13:13:59	0.167
2013-12-14	13:14:59	0.143
2013-12-14	13:15:59	0.136
2013-12-14	13:16:59	0.229
2013-12-14	13:17:59	0.217
2013-12-14	13:18:59	0.189
2013-12-14	13:19:59	0.17
2013-12-14	13:20:59	0.183
2013-12-14	13:21:59	0.217
2013-12-14	13:22:59	0.192
2013-12-14	13:23:59	0.18
2013-12-14	13:24:59	0.161
2013-12-14	13:25:59	0.14
2013-12-14	13:26:59	0.127
2013-12-14	13:27:59	0.124
2013-12-14	13:28:59	0.174
2013-12-14	13:29:59	0.161
2013-12-14	13:30:59	0.161
2013-12-14	13:31:59	0.124
2013-12-14	13:32:59	0.136
2013-12-14	13:33:59	0.133
2013-12-14	13:34:59	0.13
2013-12-14	13:35:59	0.146
2013-12-14	13:36:59	0.155
2013-12-14	13:37:59	0.124
2013-12-14	13:38:59	0.13
2013-12-14	13:39:59	0.133
2013-12-14	13:40:59	0.133
2013-12-14	13:41:59	0.136
2013-12-14	13:42:59	0.167
2013-12-14	13:43:59	0.186
2013-12-14	13:44:59	0.189
2013-12-14	13:45:59	0.198
2013-12-14	13:46:59	0.161
2013-12-14	13:47:59	0.201
2013-12-14	13:48:59	0.285
2013-12-14	13:49:59	0.307
2013-12-14	13:50:59	0.307
2013-12-14	13:51:59	0.267
2013-12-14	13:52:59	0.326
2013-12-14	13:53:59	0.347
2013-12-14	13:54:59	0.369
2013-12-14	13:55:59	0.344
2013-12-14	13:56:59	0.406
2013-12-14	13:57:59	0.36
2013-12-14	13:58:59	0.372
2013-12-14	13:59:59	0.36
2013-12-14	14:00:59	0.285
2013-12-14	14:01:59	0.236
2013-12-14	14:02:59	0.226
2013-12-14	14:03:59	0.254
2013-12-14	14:04:59	0.282
2013-12-14	14:05:59	0.329
2013-12-14	14:06:59	0.36
2013-12-14	14:07:59	0.304
2013-12-14	14:08:59	0.242
2013-12-14	14:09:59	0.26
2013-12-14	14:10:59	0.26
2013-12-14	14:11:59	0.223
2013-12-14	14:12:59	0.279
2013-12-14	14:13:59	0.294
2013-12-14	14:14:59	0.264
2013-12-14	14:15:59	0.27
2013-12-14	14:16:59	0.254
2013-12-14	14:17:59	0.26
2013-12-14	14:18:59	0.282
2013-12-14	14:19:59	0.273
2013-12-14	14:20:59	0.279
2013-12-14	14:21:59	0.291
2013-12-14	14:22:59	0.279
2013-12-14	14:23:59	0.245
2013-12-14	14:24:59	0.233
2013-12-14	14:25:59	0.211
2013-12-14	14:26:59	0.195
2013-12-14	14:27:59	0.189
2013-12-14	14:28:59	0.195
2013-12-14	14:29:59	0.282
2013-12-14	14:30:59	0.347
2013-12-14	14:31:59	0.341
2013-12-14	14:32:59	0.316
2013-12-14	14:33:59	0.341
2013-12-14	14:34:59	0.409
2013-12-14	14:35:59	0.353
2013-12-14	14:36:59	0.36
2013-12-14	14:37:59	0.285
2013-12-14	14:38:59	0.214
2013-12-14	14:39:59	0.198
2013-12-14	14:40:59	0.214
2013-12-14	14:41:59	0.192
2013-12-14	14:42:59	0.279
2013-12-14	14:43:59	0.369
2013-12-14	14:44:59	0.44
2013-12-14	14:45:59	0.369
2013-12-14	14:46:59	0.356
2013-12-14	14:47:59	0.276
2013-12-14	14:48:59	0.22
2013-12-14	14:49:59	0.195
2013-12-14	14:50:59	0.229
2013-12-14	14:51:59	0.285
2013-12-14	14:52:59	0.313
2013-12-14	14:53:59	0.294
2013-12-14	14:54:59	0.239
2013-12-14	14:55:59	0.208
2013-12-14	14:56:59	0.167
2013-12-14	14:57:59	0.17
2013-12-14	14:58:59	0.18
2013-12-14	14:59:59	0.291
2013-12-14	15:00:59	0.279
2013-12-14	15:01:59	0.226
2013-12-14	15:02:59	0.276
2013-12-14	15:03:59	0.363
2013-12-14	15:04:59	0.366
2013-12-14	15:05:59	0.394
2013-12-14	15:06:59	0.338
2013-12-14	15:07:59	0.381
2013-12-14	15:08:59	0.397
2013-12-14	15:09:59	0.391
2013-12-14	15:10:59	0.35
2013-12-14	15:11:59	0.49
2013-12-14	15:12:59	0.462
2013-12-14	15:13:59	0.601
2013-12-14	15:14:59	0.49
2013-12-14	15:15:59	0.409
2013-12-14	15:16:59	0.35
2013-12-14	15:17:59	0.304
2013-12-14	15:18:59	0.387
2013-12-14	15:19:59	0.397
2013-12-14	15:20:59	0.335
2013-12-14	15:21:59	0.273
2013-12-14	15:22:59	0.31
2013-12-14	15:23:59	0.366
2013-12-14	15:24:59	0.428
2013-12-14	15:25:59	0.347
2013-12-14	15:26:59	0.446
2013-12-14	15:27:59	0.431
2013-12-14	15:28:59	0.36
2013-12-14	15:29:59	0.322
2013-12-14	15:30:59	0.279
2013-12-14	15:31:59	0.372
2013-12-14	15:32:59	0.387
2013-12-14	15:33:59	0.375
2013-12-14	15:34:59	0.384
2013-12-14	15:35:59	0.412
2013-12-14	15:36:59	0.412
2013-12-14	15:37:59	0.512
2013-12-14	15:38:59	0.499
2013-12-14	15:39:59	0.676
2013-12-14	15:40:59	0.691
2013-12-14	15:41:59	0.496
2013-12-14	15:42:59	0.422
2013-12-14	15:43:59	0.425
2013-12-14	15:44:59	0.363
2013-12-14	15:45:59	0.356
2013-12-14	15:46:59	0.344
2013-12-14	15:47:59	0.332
2013-12-14	15:48:59	0.304
2013-12-14	15:49:59	0.285
2013-12-14	15:50:59	0.301
2013-12-14	15:51:59	0.273
2013-12-14	15:52:59	0.319
2013-12-14	15:53:59	0.326
2013-12-14	15:54:59	0.257
2013-12-14	15:55:59	0.239
2013-12-14	15:56:59	0.27
2013-12-14	15:57:59	0.248
2013-12-14	15:58:59	0.273
2013-12-14	15:59:59	0.273
2013-12-14	16:00:59	0.301
2013-12-14	16:01:59	0.304
2013-12-14	16:02:59	0.31
2013-12-14	16:03:59	0.294
2013-12-14	16:04:59	0.332
2013-12-14	16:05:59	0.279
2013-12-14	16:06:59	0.276
2013-12-14	16:07:59	0.313
2013-12-14	16:08:59	0.335
2013-12-14	16:09:59	0.356
2013-12-14	16:10:59	0.4
2013-12-14	16:11:59	0.415
2013-12-14	16:12:59	0.521
2013-12-14	16:13:59	0.623
2013-12-14	16:14:59	0.481
2013-12-14	16:15:59	0.539
2013-12-14	16:16:59	0.49
2013-12-14	16:17:59	0.487
2013-12-14	16:18:59	0.428
2013-12-14	16:19:59	0.329
2013-12-14	16:20:59	0.298
2013-12-14	16:21:59	0.409
2013-12-14	16:22:59	0.477
2013-12-14	16:23:59	0.515
2013-12-14	16:24:59	0.533
2013-12-14	16:25:59	0.543
2013-12-14	16:26:59	0.573
2013-12-14	16:27:59	0.564
2013-12-14	16:28:59	0.403
2013-12-14	16:29:59	0.422
2013-12-14	16:30:59	0.394
2013-12-14	16:31:59	0.341
2013-12-14	16:32:59	0.329
2013-12-14	16:33:59	0.344
2013-12-14	16:34:59	0.387
2013-12-14	16:35:59	0.375
2013-12-14	16:36:59	0.453
2013-12-14	16:37:59	0.387
2013-12-14	16:38:59	0.31
2013-12-14	16:39:59	0.31
2013-12-14	16:40:59	0.369
2013-12-14	16:41:59	0.335
2013-12-14	16:42:59	0.332
2013-12-14	16:43:59	0.381
2013-12-14	16:44:59	0.465
2013-12-14	16:45:59	0.459
2013-12-14	16:46:59	0.508
2013-12-14	16:47:59	0.462
2013-12-14	16:48:59	0.394
2013-12-14	16:49:59	0.335
2013-12-14	16:50:59	0.322
2013-12-14	16:51:59	0.279
2013-12-14	16:52:59	0.307
2013-12-14	16:53:59	0.273
2013-12-14	16:54:59	0.233
2013-12-14	16:55:59	0.239
2013-12-14	16:56:59	0.267
2013-12-14	16:57:59	0.288
2013-12-14	16:58:59	0.298
2013-12-14	16:59:59	0.338
2013-12-14	17:00:59	0.341
2013-12-14	17:01:59	0.372
2013-12-14	17:02:59	0.372
2013-12-14	17:03:59	0.437
2013-12-14	17:04:59	0.496
2013-12-14	17:05:59	0.465
2013-12-14	17:06:59	0.459
2013-12-14	17:07:59	0.44
2013-12-14	17:08:59	0.415
2013-12-14	17:09:59	0.403
2013-12-14	17:10:59	0.403
2013-12-14	17:11:59	0.378
2013-12-14	17:12:59	0.36
2013-12-14	17:13:59	0.415
2013-12-14	17:14:59	0.431
2013-12-14	17:15:59	0.428
2013-12-14	17:16:59	0.332
2013-12-14	17:17:59	0.282
2013-12-14	17:18:59	0.257
2013-12-14	17:19:59	0.434
2013-12-14	17:20:59	0.632
2013-12-14	17:21:59	0.654
2013-12-14	17:22:59	0.66
2013-12-14	17:23:59	0.577
2013-12-14	17:24:59	0.49
2013-12-14	17:25:59	0.4
2013-12-14	17:26:59	0.298
2013-12-14	17:27:59	0.344
2013-12-14	17:28:59	0.372
2013-12-14	17:29:59	0.443
2013-12-14	17:30:59	0.462
2013-12-14	17:31:59	0.493
2013-12-14	17:32:59	0.36
2013-12-14	17:33:59	0.35
2013-12-14	17:34:59	0.332
2013-12-14	17:35:59	0.344
2013-12-14	17:36:59	0.391
2013-12-14	17:37:59	0.381
2013-12-14	17:38:59	0.459
2013-12-14	17:39:59	0.518
2013-12-14	17:40:59	0.533
2013-12-14	17:41:59	0.58
2013-12-14	17:42:59	0.632
2013-12-14	17:43:59	0.611
2013-12-14	17:44:59	0.543
2013-12-14	17:45:59	0.521
2013-12-14	17:46:59	0.536
2013-12-14	17:47:59	0.546
2013-12-14	17:48:59	0.49
2013-12-14	17:49:59	0.493
2013-12-14	17:50:59	0.437
2013-12-14	17:51:59	0.453
2013-12-14	17:52:59	0.465
2013-12-14	17:53:59	0.505
2013-12-14	17:54:59	0.496
2013-12-14	17:55:59	0.394
2013-12-14	17:56:59	0.425
2013-12-14	17:57:59	0.403
2013-12-14	17:58:59	0.372
2013-12-14	17:59:59	0.406
2013-12-14	18:00:59	0.409
2013-12-14	18:01:59	0.465
2013-12-14	18:02:59	0.471
2013-12-14	18:03:59	0.446
2013-12-14	18:04:59	0.4
2013-12-14	18:05:59	0.403
2013-12-14	18:06:59	0.378
2013-12-14	18:07:59	0.387
2013-12-14	18:08:59	0.409
2013-12-14	18:09:59	0.375
2013-12-14	18:10:59	0.366
2013-12-14	18:11:59	0.381
2013-12-14	18:12:59	0.384
2013-12-14	18:13:59	0.375
2013-12-14	18:14:59	0.316
2013-12-14	18:15:59	0.301
2013-12-14	18:16:59	0.31
2013-12-14	18:17:59	0.316
2013-12-14	18:18:59	0.307
2013-12-14	18:19:59	0.313
2013-12-14	18:20:59	0.378
2013-12-14	18:21:59	0.384
2013-12-14	18:22:59	0.36
2013-12-14	18:23:59	0.378
2013-12-14	18:24:59	0.409
2013-12-14	18:25:59	0.366
2013-12-14	18:26:59	0.326
2013-12-14	18:27:59	0.285
2013-12-14	18:28:59	0.341
2013-12-14	18:29:59	0.291
2013-12-14	18:30:59	0.304
2013-12-14	18:31:59	0.294
2013-12-14	18:32:59	0.245
2013-12-14	18:33:59	0.264
2013-12-14	18:34:59	0.316
2013-12-14	18:35:59	0.381
2013-12-14	18:36:59	0.344
2013-12-14	18:37:59	0.387
2013-12-14	18:38:59	0.446
2013-12-14	18:39:59	0.471
2013-12-14	18:40:59	0.468
2013-12-14	18:41:59	0.58
2013-12-14	18:42:59	0.446
2013-12-14	18:43:59	0.403
2013-12-14	18:44:59	0.387
2013-12-14	18:45:59	0.344
2013-12-14	18:46:59	0.301
2013-12-14	18:47:59	0.4
2013-12-14	18:48:59	0.502
2013-12-14	18:49:59	0.474
2013-12-14	18:50:59	0.502
2013-12-14	18:51:59	0.453
2013-12-14	18:52:59	0.409
2013-12-14	18:53:59	0.409
2013-12-14	18:54:59	0.378
2013-12-14	18:55:59	0.471
2013-12-14	18:56:59	0.419
2013-12-14	18:57:59	0.406
2013-12-14	18:58:59	0.419
2013-12-14	18:59:59	0.465
2013-12-14	19:00:59	0.679
2013-12-14	19:01:59	0.636
2013-12-14	19:02:59	0.552
2013-12-14	19:03:59	0.57
2013-12-14	19:04:59	0.515
2013-12-14	19:05:59	0.403
2013-12-14	19:06:59	0.446
2013-12-14	19:07:59	0.409
2013-12-14	19:08:59	0.394
2013-12-14	19:09:59	0.425
2013-12-14	19:10:59	0.372
2013-12-14	19:11:59	0.434
2013-12-14	19:12:59	0.443
2013-12-14	19:13:59	0.4
2013-12-14	19:14:59	0.372
2013-12-14	19:15:59	0.36
2013-12-14	19:16:59	0.378
2013-12-14	19:17:59	0.456
2013-12-14	19:18:59	0.446
2013-12-14	19:19:59	0.484
2013-12-14	19:20:59	0.462
2013-12-14	19:21:59	0.422
2013-12-14	19:22:59	0.465
2013-12-14	19:23:59	0.449
2013-12-14	19:24:59	0.453
2013-12-14	19:25:59	0.44
2013-12-14	19:26:59	0.481
2013-12-14	19:27:59	0.555
2013-12-14	19:28:59	0.682
2013-12-14	19:29:59	0.642
2013-12-14	19:30:59	0.598
2013-12-14	19:31:59	0.719
2013-12-14	19:32:59	0.663
2013-12-14	19:33:59	0.595
2013-12-14	19:34:59	0.567
2013-12-14	19:35:59	0.604
2013-12-14	19:36:59	0.524
2013-12-14	19:37:59	0.536
2013-12-14	19:38:59	0.561
2013-12-14	19:39:59	0.512
2013-12-14	19:40:59	0.484
2013-12-14	19:41:59	0.481
2013-12-14	19:42:59	0.44
2013-12-14	19:43:59	0.449
2013-12-14	19:44:59	0.477
2013-12-14	19:45:59	0.561
2013-12-14	19:46:59	0.589
2013-12-14	19:47:59	0.456
2013-12-14	19:48:59	0.446
2013-12-14	19:49:59	0.453
2013-12-14	19:50:59	0.406
2013-12-14	19:51:59	0.384
2013-12-14	19:52:59	0.391
2013-12-14	19:53:59	0.428
2013-12-14	19:54:59	0.425
2013-12-14	19:55:59	0.387
2013-12-14	19:56:59	0.428
2013-12-14	19:57:59	0.502
2013-12-14	19:58:59	0.518
2013-12-14	19:59:59	0.49
2013-12-14	20:00:59	0.437
2013-12-14	20:01:59	0.57
2013-12-14	20:02:59	0.58
2013-12-14	20:03:59	0.527
2013-12-14	20:04:59	0.44
2013-12-14	20:05:59	0.443
2013-12-14	20:06:59	0.468
2013-12-14	20:07:59	0.49
2013-12-14	20:08:59	0.412
2013-12-14	20:09:59	0.353
2013-12-14	20:10:59	0.437
2013-12-14	20:11:59	0.431
2013-12-14	20:12:59	0.549
2013-12-14	20:13:59	0.459
2013-12-14	20:14:59	0.419
2013-12-14	20:15:59	0.431
2013-12-14	20:16:59	0.4
2013-12-14	20:17:59	0.431
2013-12-14	20:18:59	0.493
2013-12-14	20:19:59	0.524
2013-12-14	20:20:59	0.629
2013-12-14	20:21:59	0.561
2013-12-14	20:22:59	0.558
2013-12-14	20:23:59	0.636
2013-12-14	20:24:59	0.632
2013-12-14	20:25:59	0.632
2013-12-14	20:26:59	0.679
2013-12-14	20:27:59	0.604
2013-12-14	20:28:59	0.564
2013-12-14	20:29:59	0.521
[truncated: 7,953 more rows]

## Sheet: Gaming_floor
Date	Time	nonsmoke_PM2.5	smoke_PM2.5
2013-12-14	09:55:00	0.022	0.118
2013-12-14	09:56:00	0.015	0.239
2013-12-14	09:57:00	0.012	0.332
2013-12-14	09:58:00	0.015	0.332
2013-12-14	09:59:00	0.015	0.26
2013-12-14	10:00:00	0.015	0.18
2013-12-14	10:01:00	0.015	0.121
2013-12-14	10:02:00	0.019	0.118
2013-12-14	10:03:00	0.019	0.09
2013-12-14	10:04:00	0.022	0.074
2013-12-14	10:05:00	0.022	0.068
2013-12-14	10:06:00	0.015	0.056
2013-12-14	10:07:00	0.015	0.053
2013-12-14	10:08:00	0.019	0.053
2013-12-14	10:09:00	0.022	0.056
2013-12-14	10:10:00	0.019	0.056
2013-12-14	10:11:00	0.019	0.056
2013-12-14	10:12:00	0.015	0.053
2013-12-14	10:13:00	0.015	0.062
2013-12-14	10:14:00	0.012	0.068
2013-12-14	10:15:00	0.012	0.084
2013-12-14	10:16:00	0.015	0.078
2013-12-14	10:17:00	0.015	0.084
2013-12-14	10:18:00	0.012	0.078
2013-12-14	10:19:00	0.015	0.099
2013-12-14	10:20:00	0.015	0.093
2013-12-14	10:21:00	0.015	0.074
2013-12-14	10:22:00	0.015	0.099
2013-12-14	10:23:00	0.015	0.189
2013-12-14	10:24:00	0.012	0.205
2013-12-14	10:25:00	0.012	0.18
2013-12-14	10:26:00	0.019	0.121
2013-12-14	10:27:00	0.015	0.093
2013-12-14	10:28:00	0.012	0.09
2013-12-14	10:29:00	0.015	0.108
2013-12-14	10:30:00	0.015	0.105
2013-12-14	10:31:00	0.015	0.189
2013-12-14	10:32:00	0.022	0.201
2013-12-14	10:33:00	0.019	0.13
2013-12-14	10:34:00	0.015	0.161
2013-12-14	10:35:00	0.015	0.17
2013-12-14	10:36:00	0.015	0.201
2013-12-14	10:37:00	0.019	0.223
2013-12-14	10:38:00	0.015	0.229
2013-12-14	10:39:00	0.022	0.27
2013-12-14	10:40:00	0.015	0.211
2013-12-14	10:41:00	0.015	0.14
2013-12-14	10:42:00	0.022	0.108
2013-12-14	10:43:00	0.019	0.102
2013-12-14	10:44:00	0.015	0.081
2013-12-14	10:45:00	0.019	0.112
2013-12-14	10:46:00	0.019	0.093
2013-12-14	10:47:00	0.019	0.099
2013-12-14	10:48:00	0.022	0.13
2013-12-14	10:49:00	0.019	0.118
2013-12-14	10:50:00	0.022	0.192
2013-12-14	10:51:00	0.015	0.397
2013-12-14	10:52:00	0.015	0.298
2013-12-14	10:53:00	0.015	0.205
2013-12-14	10:54:00	0.019	0.329
2013-12-14	10:55:00	0.022	0.363
2013-12-14	10:56:00	0.022	0.387
2013-12-14	10:57:00	0.019	0.264
2013-12-14	10:58:00	0.025	0.229
2013-12-14	10:59:00	0.022	0.183
2013-12-14	11:00:00	0.022	0.189
2013-12-14	11:01:00	0.022	0.189
2013-12-14	11:02:00	0.025	0.257
2013-12-14	11:03:00	0.031	0.273
2013-12-14	11:04:00	0.025	0.233
2013-12-14	11:05:00	0.022	0.226
2013-12-14	11:06:00	0.025	0.198
2013-12-14	11:07:00	0.022	0.248
2013-12-14	11:08:00	0.028	0.431
2013-12-14	11:09:00	0.028	0.217
2013-12-14	11:10:00	0.028	0.236
2013-12-14	11:11:00	0.031	0.233
2013-12-14	11:12:00	0.031	0.149
2013-12-14	11:13:00	0.034	0.155
2013-12-14	11:14:00	0.04	0.13
2013-12-14	11:15:00	0.031	0.146
2013-12-14	11:16:00	0.034	0.158
2013-12-14	11:17:00	0.028	0.118
2013-12-14	11:18:00	0.031	0.127
2013-12-14	11:19:00	0.028	0.112
2013-12-14	11:20:00	0.028	0.093
2013-12-14	11:21:00	0.028	0.09
2013-12-14	11:22:00	0.031	0.102
2013-12-14	11:23:00	0.028	0.093
2013-12-14	11:24:00	0.025	0.093
2013-12-14	11:25:00	0.028	0.105
2013-12-14	11:26:00	0.022	0.105
2013-12-14	11:27:00	0.022	0.127
2013-12-14	11:28:00	0.025	0.121
2013-12-14	11:29:00	0.019	0.105
2013-12-14	11:30:00	0.025	0.105
2013-12-14	11:31:00	0.019	0.102
2013-12-14	11:32:00	0.022	0.102
2013-12-14	11:33:00	0.019	0.09
2013-12-14	11:34:00	0.022	0.087
2013-12-14	11:35:00	0.019	0.102
2013-12-14	11:36:00	0.019	0.09
2013-12-14	11:37:00	0.022	0.093
2013-12-14	11:38:00	0.019	0.087
2013-12-14	11:39:00	0.015	0.09
2013-12-14	11:40:00	0.019	0.397
2013-12-14	11:41:00	0.015	0.267
2013-12-14	11:42:00	0.019	0.214
2013-12-14	11:43:00	0.019	0.233
2013-12-14	11:44:00	0.019	0.294
2013-12-14	11:45:00	0.019	0.332
2013-12-14	11:46:00	0.019	0.214
2013-12-14	11:47:00	0.019	0.146
2013-12-14	11:48:00	0.019	0.121
2013-12-14	11:49:00	0.019	0.158
2013-12-14	11:50:00	0.022	0.422
2013-12-14	11:51:00	0.019	0.437
2013-12-14	11:52:00	0.025	0.242
2013-12-14	11:53:00	0.022	0.214
2013-12-14	11:54:00	0.022	0.27
2013-12-14	11:55:00	0.022	0.294
2013-12-14	11:56:00	0.022	0.294
2013-12-14	11:57:00	0.022	0.223
2013-12-14	11:58:00	0.022	0.198
2013-12-14	11:59:00	0.022	0.143
2013-12-14	12:00:00	0.022	0.167
2013-12-14	12:01:00	0.022	0.264
2013-12-14	12:02:00	0.022	0.192
2013-12-14	12:03:00	0.019	0.174
2013-12-14	12:04:00	0.022	0.158
2013-12-14	12:05:00	0.022	0.14
2013-12-14	12:06:00	0.022	0.183
2013-12-14	12:07:00	0.025	0.248
2013-12-14	12:08:00	0.025	0.326
2013-12-14	12:09:00	0.022	0.335
2013-12-14	12:10:00	0.022	0.347
2013-12-14	12:11:00	0.022	0.533
2013-12-14	12:12:00	0.019	0.477
2013-12-14	12:13:00	0.019	0.468
2013-12-14	12:14:00	0.022	0.4
2013-12-14	12:15:00	0.022	0.353
2013-12-14	12:16:00	0.022	0.329
2013-12-14	12:17:00	0.022	0.428
2013-12-14	12:18:00	0.028	0.493
2013-12-14	12:19:00	0.025	0.518
2013-12-14	12:20:00	0.022	0.527
2013-12-14	12:21:00	0.025	0.778
2013-12-14	12:22:00	0.028	0.524
2013-12-14	12:23:00	0.031	0.394
2013-12-14	12:24:00	0.028	0.251
2013-12-14	12:25:00	0.028	0.257
2013-12-14	12:26:00	0.028	0.26
2013-12-14	12:27:00	0.028	0.233
2013-12-14	12:28:00	0.025	0.251
2013-12-14	12:29:00	0.025	0.254
2013-12-14	12:30:00	0.025	0.229
2013-12-14	12:31:00	0.031	0.27
2013-12-14	12:32:00	0.028	0.369
2013-12-14	12:33:00	0.022	0.304
2013-12-14	12:34:00	0.025	0.264
2013-12-14	12:35:00	0.028	0.288
2013-12-14	12:36:00	0.025	0.384
2013-12-14	12:37:00	0.025	0.366
2013-12-14	12:38:00	0.028	0.465
2013-12-14	12:39:00	0.025	0.425
2013-12-14	12:40:00	0.025	0.437
2013-12-14	12:41:00	0.025	0.36
2013-12-14	12:42:00	0.025	0.276
2013-12-14	12:43:00	0.028	0.251
2013-12-14	12:44:00	0.028	0.208
2013-12-14	12:45:00	0.028	0.177
2013-12-14	12:46:00	0.025	0.133
2013-12-14	12:47:00	0.031	0.195
2013-12-14	12:48:00	0.028	0.226
2013-12-14	12:49:00	0.028	0.397
2013-12-14	12:50:00	0.025	0.279
2013-12-14	12:51:00	0.025	0.276
2013-12-14	12:52:00	0.022	0.313
2013-12-14	12:53:00	0.022	0.322
2013-12-14	12:54:00	0.022	0.214
2013-12-14	12:55:00	0.025	0.174
2013-12-14	12:56:00	0.022	0.158
2013-12-14	12:57:00	0.031	0.164
2013-12-14	12:58:00	0.034	0.195
2013-12-14	12:59:00	0.028	0.22
2013-12-14	13:00:00	0.028	0.251
2013-12-14	13:01:00	0.022	0.211
2013-12-14	13:02:00	0.025	0.155
2013-12-14	13:03:00	0.025	0.143
2013-12-14	13:04:00	0.022	0.146
2013-12-14	13:05:00	0.022	0.152
2013-12-14	13:06:00	0.028	0.124
2013-12-14	13:07:00	0.022	0.161
2013-12-14	13:08:00	0.022	0.198
2013-12-14	13:09:00	0.025	0.214
2013-12-14	13:10:00	0.025	0.257
2013-12-14	13:11:00	0.025	0.273
2013-12-14	13:12:00	0.022	0.291
2013-12-14	13:13:00	0.025	0.288
2013-12-14	13:14:00	0.022	0.245
2013-12-14	13:15:00	0.025	0.226
2013-12-14	13:16:00	0.022	0.208
2013-12-14	13:17:00	0.025	0.27
2013-12-14	13:18:00	0.025	0.233
2013-12-14	13:19:00	0.025	0.214
2013-12-14	13:20:00	0.025	0.242
2013-12-14	13:21:00	0.028	0.279
2013-12-14	13:22:00	0.028	0.329
2013-12-14	13:23:00	0.025	0.205
2013-12-14	13:24:00	0.028	0.167
2013-12-14	13:25:00	0.031	0.149
2013-12-14	13:26:00	0.028	0.152
2013-12-14	13:27:00	0.028	0.205
2013-12-14	13:28:00	0.028	0.192
2013-12-14	13:29:00	0.028	0.174
2013-12-14	13:30:00	0.028	0.195
2013-12-14	13:31:00	0.025	0.217
2013-12-14	13:32:00	0.025	0.214
2013-12-14	13:33:00	0.031	0.164
2013-12-14	13:34:00	0.022	0.211
2013-12-14	13:35:00	0.025	0.18
2013-12-14	13:36:00	0.025	0.183
2013-12-14	13:37:00	0.022	0.164
2013-12-14	13:38:00	0.025	0.17
2013-12-14	13:39:00	0.025	0.146
2013-12-14	13:40:00	0.025	0.155
2013-12-14	13:41:00	0.025	0.164
2013-12-14	13:42:00	0.025	0.155
2013-12-14	13:43:00	0.022	0.205
2013-12-14	13:44:00	0.028	0.267
2013-12-14	13:45:00	0.028	0.313
2013-12-14	13:46:00	0.028	0.394
2013-12-14	13:47:00	0.025	0.347
2013-12-14	13:48:00	0.028	0.381
2013-12-14	13:49:00	0.025	0.375
2013-12-14	13:50:00	0.025	0.387
2013-12-14	13:51:00	0.028	0.375
2013-12-14	13:52:00	0.028	0.35
2013-12-14	13:53:00	0.031	0.781
2013-12-14	13:54:00	0.034	0.741
2013-12-14	13:55:00	0.034	0.663
2013-12-14	13:56:00	0.031	0.958
2013-12-14	13:57:00	0.031	0.583
2013-12-14	13:58:00	0.037	0.44
2013-12-14	13:59:00	0.04	0.375
2013-12-14	14:00:00	0.043	0.372
2013-12-14	14:01:00	0.037	0.356
2013-12-14	14:02:00	0.04	0.397
2013-12-14	14:03:00	0.043	0.481
2013-12-14	14:04:00	0.04	0.419
2013-12-14	14:05:00	0.034	0.356
2013-12-14	14:06:00	0.037	0.285
2013-12-14	14:07:00	0.04	0.245
2013-12-14	14:08:00	0.037	0.242
2013-12-14	14:09:00	0.04	0.27
2013-12-14	14:10:00	0.031	0.208
2013-12-14	14:11:00	0.04	0.217
2013-12-14	14:12:00	0.034	0.27
2013-12-14	14:13:00	0.034	0.257
2013-12-14	14:14:00	0.04	0.326
2013-12-14	14:15:00	0.034	0.456
2013-12-14	14:16:00	0.031	0.4
2013-12-14	14:17:00	0.037	0.437
2013-12-14	14:18:00	0.031	0.391
2013-12-14	14:19:00	0.034	0.329
2013-12-14	14:20:00	0.034	0.462
2013-12-14	14:21:00	0.031	0.366
2013-12-14	14:22:00	0.028	0.363
2013-12-14	14:23:00	0.034	0.298
2013-12-14	14:24:00	0.034	0.239
2013-12-14	14:25:00	0.04	0.201
2013-12-14	14:26:00	0.034	0.174
2013-12-14	14:27:00	0.031	0.186
2013-12-14	14:28:00	0.034	0.425
2013-12-14	14:29:00	0.037	0.434
2013-12-14	14:30:00	0.034	0.363
2013-12-14	14:31:00	0.031	0.307
2013-12-14	14:32:00	0.031	0.366
2013-12-14	14:33:00	0.037	0.335
2013-12-14	14:34:00	0.034	0.363
2013-12-14	14:35:00	0.034	0.341
2013-12-14	14:36:00	0.031	0.294
2013-12-14	14:37:00	0.028	0.248
2013-12-14	14:38:00	0.034	0.217
2013-12-14	14:39:00	0.034	0.214
2013-12-14	14:40:00	0.04	0.239
2013-12-14	14:41:00	0.031	0.381
2013-12-14	14:42:00	0.031	0.449
2013-12-14	14:43:00	0.031	0.481
2013-12-14	14:44:00	0.034	0.44
2013-12-14	14:45:00	0.031	0.474
2013-12-14	14:46:00	0.034	0.322
2013-12-14	14:47:00	0.034	0.257
2013-12-14	14:48:00	0.043	0.291
2013-12-14	14:49:00	0.047	0.298
2013-12-14	14:50:00	0.053	0.36
2013-12-14	14:51:00	0.05	0.372
2013-12-14	14:52:00	0.056	0.254
2013-12-14	14:53:00	0.053	0.22
2013-12-14	14:54:00	0.05	0.189
2013-12-14	14:55:00	0.047	0.17
2013-12-14	14:56:00	0.043	0.164
2013-12-14	14:57:00	0.043	0.174
2013-12-14	14:58:00	0.043	0.192
2013-12-14	14:59:00	0.04	0.214
2013-12-14	15:00:00	0.037	0.251
2013-12-14	15:01:00	0.031	0.391
2013-12-14	15:02:00	0.034	0.524
2013-12-14	15:03:00	0.034	0.49
2013-12-14	15:04:00	0.034	0.446
2013-12-14	15:05:00	0.068	0.446
2013-12-14	15:06:00	0.04	0.521
2013-12-14	15:07:00	0.04	0.577
2013-12-14	15:08:00	0.053	0.518
2013-12-14	15:09:00	0.043	0.425
2013-12-14	15:10:00	0.047	0.552
2013-12-14	15:11:00	0.05	0.49
2013-12-14	15:12:00	0.04	0.539
2013-12-14	15:13:00	0.047	0.546
2013-12-14	15:14:00	0.047	0.409
2013-12-14	15:15:00	0.183	0.474
2013-12-14	15:16:00	0.074	0.403
2013-12-14	15:17:00	0.115	0.508
2013-12-14	15:18:00	0.053	0.453
2013-12-14	15:19:00	0.05	0.406
2013-12-14	15:20:00	0.053	0.394
2013-12-14	15:21:00	0.05	0.356
2013-12-14	15:22:00	0.05	0.353
2013-12-14	15:23:00	0.047	0.353
2013-12-14	15:24:00	0.047	0.431
2013-12-14	15:25:00	0.053	0.555
2013-12-14	15:26:00	0.047	0.58
2013-12-14	15:27:00	0.043	0.505
2013-12-14	15:28:00	0.043	0.434
2013-12-14	15:29:00	0.043	0.446
2013-12-14	15:30:00	0.04	0.636
2013-12-14	15:31:00	0.043	0.697
2013-12-14	15:32:00	0.05	0.747
2013-12-14	15:33:00	0.043	0.719
2013-12-14	15:34:00	0.056	0.75
2013-12-14	15:35:00	0.047	0.598
2013-12-14	15:36:00	0.05	1.178
2013-12-14	15:37:00	0.043	1.432
2013-12-14	15:38:00	0.047	0.856
2013-12-14	15:39:00	0.043	0.673
2013-12-14	15:40:00	0.043	0.601
2013-12-14	15:41:00	0.037	0.666
2013-12-14	15:42:00	0.037	0.564
2013-12-14	15:43:00	0.043	0.66
2013-12-14	15:44:00	0.037	0.784
2013-12-14	15:45:00	0.04	0.577
2013-12-14	15:46:00	0.043	0.468
2013-12-14	15:47:00	0.04	0.437
2013-12-14	15:48:00	0.043	0.422
2013-12-14	15:49:00	0.04	0.415
2013-12-14	15:50:00	0.047	0.406
2013-12-14	15:51:00	0.043	0.356
2013-12-14	15:52:00	0.047	0.329
2013-12-14	15:53:00	0.034	0.31
2013-12-14	15:54:00	0.037	0.344
2013-12-14	15:55:00	0.04	0.326
2013-12-14	15:56:00	0.043	0.446
2013-12-14	15:57:00	0.04	0.453
2013-12-14	15:58:00	0.043	0.341
2013-12-14	15:59:00	0.037	0.471
2013-12-14	16:00:00	0.04	0.549
2013-12-14	16:01:00	0.04	0.499
2013-12-14	16:02:00	0.037	0.437
2013-12-14	16:03:00	0.034	0.468
2013-12-14	16:04:00	0.037	0.502
2013-12-14	16:05:00	0.037	0.512
2013-12-14	16:06:00	0.04	0.719
2013-12-14	16:07:00	0.037	0.614
2013-12-14	16:08:00	0.04	0.676
2013-12-14	16:09:00	0.04	0.666
2013-12-14	16:10:00	0.037	0.536
2013-12-14	16:11:00	0.037	0.415
2013-12-14	16:12:00	0.037	0.44
2013-12-14	16:13:00	0.04	0.499
2013-12-14	16:14:00	0.037	0.437
2013-12-14	16:15:00	0.047	0.595
2013-12-14	16:16:00	0.05	0.552
2013-12-14	16:17:00	0.05	0.459
2013-12-14	16:18:00	0.05	0.449
2013-12-14	16:19:00	0.047	0.505
2013-12-14	16:20:00	0.047	0.422
2013-12-14	16:21:00	0.047	0.412
2013-12-14	16:22:00	0.04	0.443
2013-12-14	16:23:00	0.043	0.592
2013-12-14	16:24:00	0.047	0.608
2013-12-14	16:25:00	0.047	0.626
2013-12-14	16:26:00	0.05	0.611
2013-12-14	16:27:00	0.053	0.456
2013-12-14	16:28:00	0.05	0.505
2013-12-14	16:29:00	0.047	0.49
2013-12-14	16:30:00	0.05	0.422
2013-12-14	16:31:00	0.047	0.375
2013-12-14	16:32:00	0.053	0.425
2013-12-14	16:33:00	0.053	0.419
2013-12-14	16:34:00	0.059	0.313
2013-12-14	16:35:00	0.056	0.26
2013-12-14	16:36:00	0.05	0.31
2013-12-14	16:37:00	0.05	0.322
2013-12-14	16:38:00	0.05	0.366
2013-12-14	16:39:00	0.047	0.465
2013-12-14	16:40:00	0.05	0.477
2013-12-14	16:41:00	0.05	0.555
2013-12-14	16:42:00	0.05	0.601
2013-12-14	16:43:00	0.053	0.539
2013-12-14	16:44:00	0.056	0.636
2013-12-14	16:45:00	0.056	0.732
2013-12-14	16:46:00	0.059	0.626
2013-12-14	16:47:00	0.059	0.527
2013-12-14	16:48:00	0.056	0.449
2013-12-14	16:49:00	0.059	0.366
2013-12-14	16:50:00	0.056	0.31
2013-12-14	16:51:00	0.043	0.273
2013-12-14	16:52:00	0.053	0.245
2013-12-14	16:53:00	0.053	0.242
2013-12-14	16:54:00	0.047	0.276
2013-12-14	16:55:00	0.05	0.366
2013-12-14	16:56:00	0.059	0.397
2013-12-14	16:57:00	0.043	0.425
2013-12-14	16:58:00	0.043	0.434
2013-12-14	16:59:00	0.04	0.471
2013-12-14	17:00:00	0.04	0.502
2013-12-14	17:01:00	0.04	0.57
2013-12-14	17:02:00	0.037	0.651
2013-12-14	17:03:00	0.04	0.512
2013-12-14	17:04:00	0.04	0.58
2013-12-14	17:05:00	0.04	0.564
2013-12-14	17:06:00	0.043	0.502
2013-12-14	17:07:00	0.04	0.651
2013-12-14	17:08:00	0.04	0.679
2013-12-14	17:09:00	0.043	0.573
2013-12-14	17:10:00	0.04	0.465
2013-12-14	17:11:00	0.04	0.474
2013-12-14	17:12:00	0.043	0.462
2013-12-14	17:13:00	0.047	0.453
2013-12-14	17:14:00	0.047	0.391
2013-12-14	17:15:00	0.056	0.4
2013-12-14	17:16:00	0.047	0.326
2013-12-14	17:17:00	0.05	0.279
2013-12-14	17:18:00	0.043	0.31
2013-12-14	17:19:00	0.043	0.394
2013-12-14	17:20:00	0.04	0.437
2013-12-14	17:21:00	0.037	0.524
2013-12-14	17:22:00	0.043	0.481
2013-12-14	17:23:00	0.043	0.729
2013-12-14	17:24:00	0.047	0.468
2013-12-14	17:25:00	0.043	0.419
2013-12-14	17:26:00	0.053	0.35
2013-12-14	17:27:00	0.053	0.409
2013-12-14	17:28:00	0.056	0.4
2013-12-14	17:29:00	0.056	0.561
2013-12-14	17:30:00	0.04	0.481
2013-12-14	17:31:00	0.05	0.499
2013-12-14	17:32:00	0.04	0.527
2013-12-14	17:33:00	0.043	0.397
2013-12-14	17:34:00	0.05	0.403
2013-12-14	17:35:00	0.047	0.453
2013-12-14	17:36:00	0.053	0.515
2013-12-14	17:37:00	0.047	0.561
2013-12-14	17:38:00	0.047	0.679
2013-12-14	17:39:00	0.043	0.694
2013-12-14	17:40:00	0.053	0.939
2013-12-14	17:41:00	0.05	0.862
2013-12-14	17:42:00	0.047	0.815
2013-12-14	17:43:00	0.053	0.685
2013-12-14	17:44:00	0.05	0.623
2013-12-14	17:45:00	0.056	0.725
2013-12-14	17:46:00	0.062	0.688
2013-12-14	17:47:00	0.05	0.648
2013-12-14	17:48:00	0.056	0.589
2013-12-14	17:49:00	0.056	0.573
2013-12-14	17:50:00	0.059	0.471
2013-12-14	17:51:00	0.056	0.471
2013-12-14	17:52:00	0.059	0.471
2013-12-14	17:53:00	0.05	0.493
2013-12-14	17:54:00	0.053	0.477
2013-12-14	17:55:00	0.05	0.459
2013-12-14	17:56:00	0.053	0.425
2013-12-14	17:57:00	0.056	0.484
2013-12-14	17:58:00	0.053	0.484
2013-12-14	17:59:00	0.056	0.512
2013-12-14	18:00:00	0.059	0.58
2013-12-14	18:01:00	0.05	0.583
2013-12-14	18:02:00	0.047	0.586
2013-12-14	18:03:00	0.053	0.608
2013-12-14	18:04:00	0.053	0.564
2013-12-14	18:05:00	0.056	0.484
2013-12-14	18:06:00	0.047	0.409
2013-12-14	18:07:00	0.05	0.468
2013-12-14	18:08:00	0.053	0.496
2013-12-14	18:09:00	0.056	0.561
2013-12-14	18:10:00	0.053	0.57
2013-12-14	18:11:00	0.053	0.471
2013-12-14	18:12:00	0.05	0.539
2013-12-14	18:13:00	0.047	0.623
2013-12-14	18:14:00	0.053	0.518
2013-12-14	18:15:00	0.05	0.456
2013-12-14	18:16:00	0.05	0.422
2013-12-14	18:17:00	0.04	0.49
2013-12-14	18:18:00	0.04	0.44
2013-12-14	18:19:00	0.05	0.456
2013-12-14	18:20:00	0.04	0.44
2013-12-14	18:21:00	0.043	0.49
2013-12-14	18:22:00	0.047	0.44
2013-12-14	18:23:00	0.043	0.403
2013-12-14	18:24:00	0.043	0.36
2013-12-14	18:25:00	0.053	0.31
2013-12-14	18:26:00	0.047	0.332
2013-12-14	18:27:00	0.047	0.304
2013-12-14	18:28:00	0.043	0.338
2013-12-14	18:29:00	0.043	0.276
2013-12-14	18:30:00	0.047	0.245
2013-12-14	18:31:00	0.04	0.31
2013-12-14	18:32:00	0.043	0.326
2013-12-14	18:33:00	0.04	0.291
2013-12-14	18:34:00	0.043	0.26
2013-12-14	18:35:00	0.04	0.282
2013-12-14	18:36:00	0.04	0.304
2013-12-14	18:37:00	0.04	0.356
2013-12-14	18:38:00	0.037	0.431
2013-12-14	18:39:00	0.043	0.496
2013-12-14	18:40:00	0.04	0.471
2013-12-14	18:41:00	0.04	0.443
2013-12-14	18:42:00	0.043	0.573
2013-12-14	18:43:00	0.047	0.471
2013-12-14	18:44:00	0.04	0.449
2013-12-14	18:45:00	0.04	0.573
2013-12-14	18:46:00	0.043	0.539
2013-12-14	18:47:00	0.043	0.449
2013-12-14	18:48:00	0.037	0.508
2013-12-14	18:49:00	0.04	0.474
2013-12-14	18:50:00	0.043	0.31
2013-12-14	18:51:00	0.043	0.387
2013-12-14	18:52:00	0.043	0.326
2013-12-14	18:53:00	0.04	0.239
2013-12-14	18:54:00	0.043	0.573
2013-12-14	18:55:00	0.043	0.666
2013-12-14	18:56:00	0.043	0.58
2013-12-14	18:57:00	0.047	0.666
2013-12-14	18:58:00	0.043	0.67
2013-12-14	18:59:00	0.043	0.725
2013-12-14	19:00:00	0.043	0.66
2013-12-14	19:01:00	0.05	0.543
2013-12-14	19:02:00	0.05	0.471
2013-12-14	19:03:00	0.047	0.453
2013-12-14	19:04:00	0.05	0.4
2013-12-14	19:05:00	0.059	0.586
2013-12-14	19:06:00	0.056	0.515
2013-12-14	19:07:00	0.056	0.443
2013-12-14	19:08:00	0.059	0.428
2013-12-14	19:09:00	0.059	0.484
2013-12-14	19:10:00	0.062	0.403
2013-12-14	19:11:00	0.053	0.425
2013-12-14	19:12:00	0.053	0.384
2013-12-14	19:13:00	0.056	0.375
2013-12-14	19:14:00	0.056	0.449
2013-12-14	19:15:00	0.053	0.543
2013-12-14	19:16:00	0.059	0.527
2013-12-14	19:17:00	0.053	0.629
2013-12-14	19:18:00	0.053	0.639
2013-12-14	19:19:00	0.053	0.617
2013-12-14	19:20:00	0.056	0.679
2013-12-14	19:21:00	0.059	0.725
2013-12-14	19:22:00	0.074	0.512
2013-12-14	19:23:00	0.053	0.583
2013-12-14	19:24:00	0.056	0.691
2013-12-14	19:25:00	0.05	0.71
2013-12-14	19:26:00	0.047	1.138
2013-12-14	19:27:00	0.043	0.976
2013-12-14	19:28:00	0.047	0.967
2013-12-14	19:29:00	0.05	1.045
2013-12-14	19:30:00	0.043	1.079
2013-12-14	19:31:00	0.043	0.778
2013-12-14	19:32:00	0.047	0.719
2013-12-14	19:33:00	0.047	0.592
2013-12-14	19:34:00	0.05	0.558
2013-12-14	19:35:00	0.053	0.527
2013-12-14	19:36:00	0.056	0.471
2013-12-14	19:37:00	0.047	0.431
2013-12-14	19:38:00	0.053	0.561
2013-12-14	19:39:00	0.059	0.601
2013-12-14	19:40:00	0.056	0.524
2013-12-14	19:41:00	0.056	0.481
2013-12-14	19:42:00	0.053	0.521
2013-12-14	19:43:00	0.053	0.555
2013-12-14	19:44:00	0.05	0.62
2013-12-14	19:45:00	0.062	0.524
2013-12-14	19:46:00	0.05	0.521
2013-12-14	19:47:00	0.05	0.561
2013-12-14	19:48:00	0.053	0.583
2013-12-14	19:49:00	0.056	0.539
2013-12-14	19:50:00	0.05	0.515
2013-12-14	19:51:00	0.043	0.66
2013-12-14	19:52:00	0.05	0.626
2013-12-14	19:53:00	0.053	0.508
2013-12-14	19:54:00	0.043	0.428
2013-12-14	19:55:00	0.05	0.496
2013-12-14	19:56:00	0.053	0.688
2013-12-14	19:57:00	0.047	0.58
2013-12-14	19:58:00	0.043	0.636
2013-12-14	19:59:00	0.047	0.431
2013-12-14	20:00:00	0.056	0.499
2013-12-14	20:01:00	0.047	0.465
2013-12-14	20:02:00	0.043	0.496
2013-12-14	20:03:00	0.05	0.611
2013-12-14	20:04:00	0.043	0.512
2013-12-14	20:05:00	0.047	0.462
2013-12-14	20:06:00	0.053	0.468
2013-12-14	20:07:00	0.05	0.381
2013-12-14	20:08:00	0.059	0.332
2013-12-14	20:09:00	0.043	0.353
2013-12-14	20:10:00	0.053	0.332
2013-12-14	20:11:00	0.04	0.338
2013-12-14	20:12:00	0.05	0.316
2013-12-14	20:13:00	0.043	0.434
2013-12-14	20:14:00	0.043	0.518
2013-12-14	20:15:00	0.047	0.617
2013-12-14	20:16:00	0.047	0.701
2013-12-14	20:17:00	0.047	0.772
2013-12-14	20:18:00	0.047	0.781
2013-12-14	20:19:00	0.053	0.775
2013-12-14	20:20:00	0.05	0.84
2013-12-14	20:21:00	0.053	0.623
2013-12-14	20:22:00	0.05	0.673
2013-12-14	20:23:00	0.056	0.601
2013-12-14	20:24:00	0.05	0.694
2013-12-14	20:25:00	0.05	0.648
2013-12-14	20:26:00	0.053	0.772
2013-12-14	20:27:00	0.053	0.828
2013-12-14	20:28:00	0.053	0.868
2013-12-14	20:29:00	0.053	0.756
2013-12-14	20:30:00	0.053	0.592
2013-12-14	20:31:00	0.059	0.484
2013-12-14	20:32:00	0.053	0.487
2013-12-14	20:33:00	0.056	0.456
2013-12-14	20:34:00	0.053	0.493
2013-12-14	20:35:00	0.047	0.484
2013-12-14	20:36:00	0.053	0.716
2013-12-14	20:37:00	0.047	0.645
2013-12-14	20:38:00	0.059	0.465
2013-12-14	20:39:00	0.059	0.406
2013-12-14	20:40:00	0.053	0.419
2013-12-14	20:41:00	0.056	0.369
2013-12-14	20:42:00	0.059	0.36
2013-12-14	20:43:00	0.059	0.502
2013-12-14	20:44:00	0.062	0.515
2013-12-14	20:45:00	0.059	0.477
2013-12-14	20:46:00	0.053	0.642
2013-12-14	20:47:00	0.065	0.679
2013-12-14	20:48:00	0.059	0.688
2013-12-14	20:49:00	0.065	0.62
2013-12-14	20:50:00	0.062	0.601
2013-12-14	20:51:00	0.068	0.583
2013-12-14	20:52:00	0.071	0.611
2013-12-14	20:53:00	0.071	0.645
2013-12-14	20:54:00	0.062	0.536
2013-12-14	20:55:00	0.065	0.518
2013-12-14	20:56:00	0.062	0.654
2013-12-14	20:57:00	0.059	0.722
2013-12-14	20:58:00	0.059	0.76
2013-12-14	20:59:00	0.078	0.676
2013-12-14	21:00:00	0.124	0.747
2013-12-14	21:01:00	0.059	0.803
2013-12-14	21:02:00	0.059	0.707
2013-12-14	21:03:00	0.062	0.716
2013-12-14	21:04:00	0.056	0.722
2013-12-14	21:05:00	0.056	0.58
2013-12-14	21:06:00	0.053	0.651
2013-12-14	21:07:00	0.056	0.753
2013-12-14	21:08:00	0.056	0.704
2013-12-14	21:09:00	0.062	0.837
2013-12-14	21:10:00	0.065	0.967
2013-12-14	21:11:00	0.065	1.011
2013-12-14	21:12:00	0.071	0.964
2013-12-14	21:13:00	0.074	0.995
2013-12-14	21:14:00	0.068	0.853
2013-12-14	21:15:00	0.071	0.735
2013-12-14	21:16:00	0.065	0.772
2013-12-14	21:17:00	0.084	0.512
2013-12-14	21:18:00	0.071	0.583
2013-12-14	21:19:00	0.068	0.716
2013-12-14	21:20:00	0.071	0.564
2013-12-14	21:21:00	0.068	0.663
2013-12-14	21:22:00	0.062	0.741
2013-12-14	21:23:00	0.071	0.722
2013-12-14	21:24:00	0.065	0.924
2013-12-14	21:25:00	0.068	0.725
2013-12-14	21:26:00	0.074	0.632
2013-12-14	21:27:00	0.071	0.611
2013-12-14	21:28:00	0.068	0.604
2013-12-14	21:29:00	0.071	0.707
2013-12-14	21:30:00	0.074	0.701
2013-12-14	21:31:00	0.071	0.725
2013-12-14	21:32:00	0.065	0.685
2013-12-14	21:33:00	0.065	0.716
2013-12-14	21:34:00	0.062	0.642
2013-12-14	21:35:00	0.068	0.629
2013-12-14	21:36:00	0.059	0.595
2013-12-14	21:37:00	0.062	0.552
2013-12-14	21:38:00	0.071	0.533
2013-12-14	21:39:00	0.065	0.484
2013-12-14	21:40:00	0.062	0.57
2013-12-14	21:41:00	0.074	0.57
2013-12-14	21:42:00	0.074	0.729
2013-12-14	21:43:00	0.071	0.729
2013-12-14	21:44:00	0.062	0.62
2013-12-14	21:45:00	0.071	0.663
2013-12-14	21:46:00	0.062	0.589
2013-12-14	21:47:00	0.068	0.552
2013-12-14	21:48:00	0.062	0.477
2013-12-14	21:49:00	0.065	0.493
2013-12-14	21:50:00	0.062	0.499
2013-12-14	21:51:00	0.059	0.546
2013-12-14	21:52:00	0.074	0.657
2013-12-14	21:53:00	0.065	0.729
2013-12-14	21:54:00	0.068	0.719
2013-12-14	21:55:00	0.071	0.732
2013-12-14	21:56:00	0.078	0.688
2013-12-14	21:57:00	0.071	0.654
2013-12-14	21:58:00	0.078	0.632
2013-12-14	21:59:00	0.081	0.53
2013-12-14	22:00:00	0.087	0.552
2013-12-14	22:01:00	0.081	0.573
2013-12-14	22:02:00	0.071	0.567
2013-12-14	22:03:00	0.068	0.626
2013-12-14	22:04:00	0.074	0.58
2013-12-14	22:05:00	0.09	0.487
2013-12-14	22:06:00	0.071	0.508
2013-12-14	22:07:00	0.074	0.471
2013-12-14	22:08:00	0.074	0.449
2013-12-14	22:09:00	0.071	0.415
2013-12-14	22:10:00	0.074	0.419
2013-12-14	22:11:00	0.068	1.014
2013-12-14	22:12:00	0.074	0.707
2013-12-14	22:13:00	0.078	0.527
2013-12-14	22:14:00	0.071	0.366
2013-12-14	22:15:00	0.074	0.335
2013-12-14	22:16:00	0.068	0.341
2013-12-14	22:17:00	0.074	0.35
2013-12-14	22:18:00	0.068	0.329
2013-12-14	22:19:00	0.074	0.344
2013-12-14	22:20:00	0.074	0.397
2013-12-14	22:21:00	0.062	0.415
2013-12-14	22:22:00	0.059	0.372
2013-12-14	22:23:00	0.059	0.412
2013-12-14	22:24:00	0.053	0.462
2013-12-14	22:25:00	0.059	0.471
2013-12-14	22:26:00	0.056	0.387
2013-12-14	22:27:00	0.059	0.729
2013-12-14	22:28:00	0.056	0.66
2013-12-14	22:29:00	0.059	0.722
2013-12-14	22:30:00	0.065	0.549
2013-12-14	22:31:00	0.062	0.586
2013-12-14	22:32:00	0.059	0.508
2013-12-14	22:33:00	0.056	0.397
2013-12-14	22:34:00	0.062	0.397
2013-12-14	22:35:00	0.071	0.397
2013-12-14	22:36:00	0.078	0.384
2013-12-14	22:37:00	0.062	0.456
2013-12-14	22:38:00	0.059	0.431
2013-12-14	22:39:00	0.059	0.394
2013-12-14	22:40:00	0.056	0.419
2013-12-14	22:41:00	0.053	0.403
2013-12-14	22:42:00	0.062	0.412
2013-12-14	22:43:00	0.059	0.446
2013-12-14	22:44:00	0.05	0.49
2013-12-14	22:45:00	0.053	0.394
2013-12-14	22:46:00	0.059	0.381
2013-12-14	22:47:00	0.056	0.44
2013-12-14	22:48:00	0.065	0.344
2013-12-14	22:49:00	0.071	0.369
2013-12-14	22:50:00	0.059	0.369
2013-12-14	22:51:00	0.059	0.366
2013-12-14	22:52:00	0.062	0.375
2013-12-14	22:53:00	0.053	0.338
2013-12-14	22:54:00	0.062	0.35
2013-12-14	22:55:00	0.059	0.353
2013-12-14	22:56:00	0.056	0.387
2013-12-14	22:57:00	0.056	0.446
2013-12-14	22:58:00	0.053	0.524
2013-12-14	22:59:00	0.059	0.555
2013-12-14	23:00:00	0.056	0.434
2013-12-14	23:01:00	0.056	0.425
2013-12-14	23:02:00	0.05	0.592
2013-12-14	23:03:00	0.05	0.871
2013-12-14	23:04:00	0.05	0.735
2013-12-14	23:05:00	0.053	0.604
2013-12-14	23:06:00	0.047	0.543
2013-12-14	23:07:00	0.056	0.521
2013-12-14	23:08:00	0.056	0.512
2013-12-14	23:09:00	0.068	0.512
2013-12-14	23:10:00	0.056	0.477
2013-12-14	23:11:00	0.059	0.614
2013-12-14	23:12:00	0.062	0.592
2013-12-14	23:13:00	0.062	0.766
2013-12-14	23:14:00	0.062	0.794
2013-12-14	23:15:00	0.062	0.642
2013-12-14	23:16:00	0.056	0.688
2013-12-14	23:17:00	0.056	0.701
2013-12-14	23:18:00	0.056	0.555
2013-12-14	23:19:00	0.062	0.477
2013-12-14	23:20:00	0.059	0.527
2013-12-14	23:21:00	0.071	0.409
2013-12-14	23:22:00	0.062	0.468
2013-12-14	23:23:00	0.065	0.589
2013-12-14	23:24:00	0.059	0.573
2013-12-14	23:25:00	0.059	0.589
2013-12-14	23:26:00	0.062	0.515
2013-12-14	23:27:00	0.062	0.518
2013-12-14	23:28:00	0.09	0.505
2013-12-14	23:29:00	0.071	0.617
2013-12-14	23:30:00	0.062	0.747
2013-12-14	23:31:00	0.062	0.636
2013-12-14	23:32:00	0.068	0.573
2013-12-14	23:33:00	0.068	0.601
2013-12-14	23:34:00	0.068	0.518
2013-12-14	23:35:00	0.065	0.502
2013-12-14	23:36:00	0.068	0.456
2013-12-14	23:37:00	0.068	0.449
2013-12-14	23:38:00	0.065	0.425
2013-12-14	23:39:00	0.065	0.493
2013-12-14	23:40:00	0.074	0.53
2013-12-14	23:41:00	0.068	0.546
2013-12-14	23:42:00	0.071	0.496
2013-12-14	23:43:00	0.071	0.629
2013-12-14	23:44:00	0.078	0.573
2013-12-14	23:45:00	0.074	0.976
2013-12-14	23:46:00	0.071	0.862
2013-12-14	23:47:00	0.065	0.707
2013-12-14	23:48:00	0.071	0.518
2013-12-14	23:49:00	0.087	0.549
2013-12-14	23:50:00	0.084	0.623
2013-12-14	23:51:00	0.093	0.707
2013-12-14	23:52:00	0.087	0.707
2013-12-14	23:53:00	0.108	0.673
2013-12-14	23:54:00	0.124	0.729
2013-12-14	23:55:00	0.112	0.766
2013-12-14	23:56:00	0.102	0.775
2013-12-14	23:57:00	0.093	0.71
2013-12-14	23:58:00	0.102	0.67
2013-12-14	23:59:00	0.112	0.57
2013-12-15	00:00:00	0.14	0.539
2013-12-15	00:01:00	0.118	0.462
2013-12-15	00:02:00	0.105	0.512
2013-12-15	00:03:00	0.09	0.8
2013-12-15	00:04:00	0.102	0.89
2013-12-15	00:05:00	0.121	0.729
2013-12-15	00:06:00	0.105	0.747
2013-12-15	00:07:00	0.102	0.992
2013-12-15	00:08:00	0.093	0.75
2013-12-15	00:09:00	0.078	0.707
2013-12-15	00:10:00	0.093	0.691
2013-12-15	00:11:00	0.115	0.639
2013-12-15	00:12:00	0.124	0.654
2013-12-15	00:13:00	0.127	0.642
2013-12-15	00:14:00	0.105	0.546
2013-12-15	00:15:00	0.112	1.203
2013-12-15	00:16:00	0.099	0.775
2013-12-15	00:17:00	0.115	0.49
2013-12-15	00:18:00	0.124	0.518
2013-12-15	00:19:00	0.118	0.763
2013-12-15	00:20:00	0.121	0.632
2013-12-15	00:21:00	0.108	0.98
2013-12-15	00:22:00	0.105	0.902
2013-12-15	00:23:00	0.112	0.849
2013-12-15	00:24:00	0.118	0.732
2013-12-15	00:25:00	0.105	0.626
2013-12-15	00:26:00	0.099	0.53
2013-12-15	00:27:00	0.09	0.812
2013-12-15	00:28:00	0.09	0.747
2013-12-15	00:29:00	0.112	0.487
2013-12-15	00:30:00	0.105	0.394
2013-12-15	00:31:00	0.093	0.369
2013-12-15	00:32:00	0.087	0.372
2013-12-15	00:33:00	0.09	0.369
2013-12-15	00:34:00	0.112	0.409
2013-12-15	00:35:00	0.127	0.332
2013-12-15	00:36:00	0.105	0.456
2013-12-15	00:37:00	0.09	0.394
2013-12-15	00:38:00	0.084	0.549
2013-12-15	00:39:00	0.09	0.481
2013-12-15	00:40:00	0.108	0.558
2013-12-15	00:41:00	0.099	0.508
2013-12-15	00:42:00	0.09	0.552
2013-12-15	00:43:00	0.09	0.642
2013-12-15	00:44:00	0.093	0.769
2013-12-15	00:45:00	0.108	0.729
2013-12-15	00:46:00	0.118	0.679
2013-12-15	00:47:00	0.093	0.648
2013-12-15	00:48:00	0.105	0.561
2013-12-15	00:49:00	0.093	0.499
2013-12-15	00:50:00	0.112	0.459
2013-12-15	00:51:00	0.115	0.422
2013-12-15	00:52:00	0.099	0.381
2013-12-15	00:53:00	0.087	0.372
2013-12-15	00:54:00	0.084	0.378
2013-12-15	00:55:00	0.09	0.378
2013-12-15	00:56:00	0.093	0.344
2013-12-15	00:57:00	0.093	0.298
2013-12-15	00:58:00	0.087	0.326
2013-12-15	00:59:00	0.074	0.372
2013-12-15	01:00:00	0.074	0.335
2013-12-15	01:01:00	0.084	0.459
2013-12-15	01:02:00	0.081	0.502
2013-12-15	01:03:00	0.068	0.524
2013-12-15	01:04:00	0.078	0.422
2013-12-15	01:05:00	0.081	0.375
2013-12-15	01:06:00	0.105	0.369
2013-12-15	01:07:00	0.121	0.363
2013-12-15	01:08:00	0.099	0.428
2013-12-15	01:09:00	0.087	0.356
2013-12-15	01:10:00	0.078	0.53
2013-12-15	01:11:00	0.099	0.508
2013-12-15	01:12:00	0.112	0.567
2013-12-15	01:13:00	0.112	0.694
2013-12-15	01:14:00	0.096	0.716
2013-12-15	01:15:00	0.096	0.512
2013-12-15	01:16:00	0.096	0.536
2013-12-15	01:17:00	0.105	0.57
2013-12-15	01:18:00	0.108	0.499
2013-12-15	01:19:00	0.112	0.384
2013-12-15	01:20:00	0.099	0.372
2013-12-15	01:21:00	0.09	0.425
2013-12-15	01:22:00	0.096	0.353
2013-12-15	01:23:00	0.108	0.434
2013-12-15	01:24:00	0.118	0.673
2013-12-15	01:25:00	0.118	0.632
2013-12-15	01:26:00	0.099	0.645
2013-12-15	01:27:00	0.087	0.558
2013-12-15	01:28:00	0.093	0.558
2013-12-15	01:29:00	0.121	0.552
2013-12-15	01:30:00	0.127	0.573
2013-12-15	01:31:00	0.124	0.536
2013-12-15	01:32:00	0.096	0.493
2013-12-15	01:33:00	0.105	0.543
2013-12-15	01:34:00	0.115	0.694
2013-12-15	01:35:00	0.115	0.536
2013-12-15	01:36:00	0.115	0.707
2013-12-15	01:37:00	0.124	0.645
2013-12-15	01:38:00	0.102	0.465
2013-12-15	01:39:00	0.102	0.419
2013-12-15	01:40:00	0.112	0.288
2013-12-15	01:41:00	0.112	0.301
2013-12-15	01:42:00	0.133	0.326
2013-12-15	01:43:00	0.096	0.288
2013-12-15	01:44:00	0.096	0.387
2013-12-15	01:45:00	0.093	0.384
2013-12-15	01:46:00	0.102	0.372
2013-12-15	01:47:00	0.105	0.747
2013-12-15	01:48:00	0.093	0.592
2013-12-15	01:49:00	0.084	0.521
2013-12-15	01:50:00	0.087	0.546
2013-12-15	01:51:00	0.108	0.474
2013-12-15	01:52:00	0.121	0.459
2013-12-15	01:53:00	0.108	0.552
2013-12-15	01:54:00	0.105	0.49
2013-12-15	01:55:00	0.096	0.477
2013-12-15	01:56:00	0.102	0.378
2013-12-15	01:57:00	0.112	0.356
2013-12-15	01:58:00	0.099	0.363
2013-12-15	01:59:00	0.081	0.381
2013-12-15	02:00:00	0.096	0.288
2013-12-15	02:01:00	0.096	0.245
2013-12-15	02:02:00	0.108	0.313
2013-12-15	02:03:00	0.084	0.301
2013-12-15	02:04:00	0.084	0.316
2013-12-15	02:05:00	0.078	0.375
2013-12-15	02:06:00	0.09	0.322
2013-12-15	02:07:00	0.105	0.279
2013-12-15	02:08:00	0.09	0.273
2013-12-15	02:09:00	0.084	0.208
2013-12-15	02:10:00	0.081	0.174
2013-12-15	02:11:00	0.081	0.229
2013-12-15	02:12:00	0.078	0.233
2013-12-15	02:13:00	0.074	0.264
2013-12-15	02:14:00	0.065	0.267
2013-12-15	02:15:00	0.065	0.251
2013-12-15	02:16:00	0.068	0.236
2013-12-15	02:17:00	0.071	0.226
2013-12-15	02:18:00	0.078	0.208
2013-12-15	02:19:00	0.068	0.177
2013-12-15	02:20:00	0.059	0.164
2013-12-15	02:21:00	0.065	0.18
2013-12-15	02:22:00	0.056	0.245
2013-12-15	02:23:00	0.059	0.378
2013-12-15	02:24:00	0.056	0.406
2013-12-15	02:25:00	0.053	0.412
2013-12-15	02:26:00	0.05	0.53
2013-12-15	02:27:00	0.056	0.422
2013-12-15	02:28:00	0.056	0.428
2013-12-15	02:29:00	0.056	0.409
2013-12-15	02:30:00	0.059	0.264
2013-12-15	02:31:00	0.053	0.208
2013-12-15	02:32:00	0.062	0.226
2013-12-15	02:33:00	0.065	0.229
2013-12-15	02:34:00	0.065	0.201
2013-12-15	02:35:00	0.05	0.239
2013-12-15	02:36:00	0.047	0.319
2013-12-15	02:37:00	0.047	0.245
2013-12-15	02:38:00	0.059	0.254
2013-12-15	02:39:00	0.056	0.229
2013-12-15	02:40:00	0.053	0.214
2013-12-15	02:41:00	0.05	0.201
2013-12-15	02:42:00	0.053	0.236
2013-12-15	02:43:00	0.096	0.236
2013-12-15	02:44:00	0.13	0.217
2013-12-15	02:45:00	0.112	0.217
2013-12-15	02:46:00	0.084	0.208
2013-12-15	02:47:00	0.078	0.201
2013-12-15	02:48:00	0.087	0.189
2013-12-15	02:49:00	0.093	0.205
2013-12-15	02:50:00	0.096	0.177
2013-12-15	02:51:00	0.081	0.161
2013-12-15	02:52:00	0.074	0.211
2013-12-15	02:53:00	0.068	0.211
2013-12-15	02:54:00	0.078	0.161
2013-12-15	02:55:00	0.071	0.118
2013-12-15	02:56:00	0.068	0.121
2013-12-15	02:57:00	0.071	0.096
2013-12-15	02:58:00	0.062	0.102
2013-12-15	02:59:00	0.065	0.152
2013-12-15	03:00:00	0.056	0.124
2013-12-15	03:01:00	0.053	0.14
2013-12-15	03:02:00	0.047	0.136
2013-12-15	03:03:00	0.047	0.121
2013-12-15	03:04:00	0.043	0.146
2013-12-15	03:05:00	0.043	0.133
2013-12-15	03:06:00	0.047	0.118
2013-12-15	03:07:00	0.047	0.124
2013-12-15	03:08:00	0.04	0.14
2013-12-15	03:09:00	0.043	0.155
2013-12-15	03:10:00	0.04	0.143
2013-12-15	03:11:00	0.043	0.143
2013-12-15	03:12:00	0.037	0.164
2013-12-15	03:13:00	0.037	0.164
2013-12-15	03:14:00	0.037	0.149
2013-12-15	03:15:00	0.034	0.14
2013-12-15	03:16:00	0.034	0.155
2013-12-15	03:17:00	0.037	0.205
2013-12-15	03:18:00	0.031	0.195
2013-12-15	03:19:00	0.034	0.233
2013-12-15	03:20:00	0.031	0.326
2013-12-15	03:21:00	0.031	0.22
2013-12-15	03:22:00	0.034	0.155
2013-12-15	03:23:00	0.034	0.118
2013-12-15	03:24:00	0.034	0.105
2013-12-15	03:25:00	0.028	0.112
2013-12-15	03:26:00	0.031	0.112
2013-12-15	03:27:00	0.031	0.108
2013-12-15	03:28:00	0.034	0.18
2013-12-15	03:29:00	0.028	0.236
2013-12-15	03:30:00	0.031	0.248
2013-12-15	03:31:00	0.028	0.211
2013-12-15	03:32:00	0.031	0.208
2013-12-15	03:33:00	0.031	0.205
2013-12-15	03:34:00	0.028	0.155
2013-12-15	03:35:00	0.031	0.211
2013-12-15	03:36:00	0.031	0.201
2013-12-15	03:37:00	0.031	0.214
2013-12-15	03:38:00	0.031	0.155
2013-12-15	03:39:00	0.031	0.143
2013-12-15	03:40:00	0.031	0.14
2013-12-15	03:41:00	0.025	0.136
2013-12-15	03:42:00	0.028	0.121
2013-12-15	03:43:00	0.034	0.108
2013-12-15	03:44:00	0.031	0.102
2013-12-15	03:45:00	0.028	0.112
2013-12-15	03:46:00	0.031	0.09
2013-12-15	03:47:00	0.025	0.087
2013-12-15	03:48:00	0.025	0.096
2013-12-15	03:49:00	0.031	0.087
2013-12-15	03:50:00	0.028	0.102
2013-12-15	03:51:00	0.025	0.105
2013-12-15	03:52:00	0.025	0.124
2013-12-15	03:53:00	0.022	0.096
2013-12-15	03:54:00	0.025	0.09
2013-12-15	03:55:00	0.031	0.09
2013-12-15	03:56:00	0.031	0.087
2013-12-15	03:57:00	0.022	0.078
2013-12-15	03:58:00	0.028	0.084
2013-12-15	03:59:00	0.025	0.081
2013-12-15	04:00:00	0.031	0.102
2013-12-15	04:01:00	0.034	0.074
2013-12-15	04:02:00	0.028	0.074
2013-12-15	04:03:00	0.031	0.099
2013-12-15	04:04:00	0.031	0.099
2013-12-15	04:05:00	0.028	0.084
2013-12-15	04:06:00	0.028	0.074
2013-12-15	04:07:00	0.031	0.09
2013-12-15	04:08:00	0.034	0.143
2013-12-15	04:09:00	0.031	0.124
2013-12-15	04:10:00	0.031	0.102
2013-12-15	04:11:00	0.034	0.093
2013-12-15	04:12:00	0.047	0.081
2013-12-15	04:13:00	0.05	0.112
2013-12-15	04:14:00	0.043	0.177
2013-12-15	04:15:00	0.037	0.108
2013-12-15	04:16:00	0.034	0.108
2013-12-15	04:17:00	0.034	0.136
2013-12-15	04:18:00	0.04	0.136
2013-12-15	04:19:00	0.037	0.18
2013-12-15	04:20:00	0.034	0.155
2013-12-15	04:21:00	0.04	0.121
2013-12-15	04:22:00	0.037	0.093
2013-12-15	04:23:00	0.047	0.099
2013-12-15	04:24:00	0.047	0.087
2013-12-15	04:25:00	0.04	0.081
2013-12-15	04:26:00	0.043	0.084
2013-12-15	04:27:00	0.043	0.161
2013-12-15	04:28:00	0.043	0.183
2013-12-15	04:29:00	0.047	0.14
2013-12-15	04:30:00	0.043	0.143
2013-12-15	04:31:00	0.04	0.186
2013-12-15	04:32:00	0.043	0.391
2013-12-15	04:33:00	0.04	0.301
2013-12-15	04:34:00	0.047	0.239
2013-12-15	04:35:00	0.053	0.186
2013-12-15	04:36:00	0.04	0.186
2013-12-15	04:37:00	0.043	0.245
2013-12-15	04:38:00	0.047	0.208
2013-12-15	04:39:00	0.05	0.136
2013-12-15	04:40:00	0.059	0.161
2013-12-15	04:41:00	0.059	0.121
2013-12-15	04:42:00	0.053	0.127
2013-12-15	04:43:00	0.053	0.102
2013-12-15	04:44:00	0.053	0.087
2013-12-15	04:45:00	0.05	0.071
2013-12-15	04:46:00	0.053	0.084
2013-12-15	04:47:00	0.047	0.074
2013-12-15	04:48:00	0.05	0.093
2013-12-15	04:49:00	0.053	0.118
2013-12-15	04:50:00	0.062	0.108
2013-12-15	04:51:00	0.062	0.093
2013-12-15	04:52:00	0.065	0.09
2013-12-15	04:53:00	0.065	0.146
2013-12-15	04:54:00	0.056	0.257
2013-12-15	04:55:00	0.053	0.26
2013-12-15	04:56:00	0.059	0.214
2013-12-15	04:57:00	0.05	0.192
2013-12-15	04:58:00	0.053	0.177
2013-12-15	04:59:00	0.056	0.102
2013-12-15	05:00:00	0.053	0.096
2013-12-15	05:01:00	0.053	0.112
2013-12-15	05:02:00	0.043	0.143
2013-12-15	05:03:00	0.04	0.118
2013-12-15	05:04:00	0.043	0.14
2013-12-15	05:05:00	0.037	0.096
2013-12-15	05:06:00	0.037	0.09
2013-12-15	05:07:00	0.04	0.074
2013-12-15	05:08:00	0.037	0.074
2013-12-15	05:09:00	0.047	0.068
2013-12-15	05:10:00	0.037	0.065
2013-12-15	05:11:00	0.034	0.071
2013-12-15	05:12:00	0.031	0.074
2013-12-15	05:13:00	0.037	0.062
2013-12-15	05:14:00	0.031	0.068
2013-12-15	05:15:00	0.031	0.065
2013-12-15	05:16:00	0.034	0.056
2013-12-15	05:17:00	0.037	0.062
2013-12-15	05:18:00	0.034	0.065
2013-12-15	05:19:00	0.034	0.059
2013-12-15	05:20:00	0.031	0.084
2013-12-15	05:21:00	0.034	0.127
2013-12-15	05:22:00	0.034	0.108
2013-12-15	05:23:00	0.028	0.084
2013-12-15	05:24:00	0.025	0.062
2013-12-15	05:25:00	0.028	0.059
2013-12-15	05:26:00	0.022	0.065
2013-12-15	05:27:00	0.025	0.062
2013-12-15	05:28:00	0.025	0.068
2013-12-15	05:29:00	0.022	0.059
2013-12-15	05:30:00	0.025	0.05
2013-12-15	05:31:00	0.019	0.053
2013-12-15	05:32:00	0.019	0.047
2013-12-15	05:33:00	0.022	0.053
2013-12-15	05:34:00	0.022	0.053
2013-12-15	05:35:00	0.019	0.062
2013-12-15	05:36:00	0.019	0.059
2013-12-15	05:37:00	0.019	0.062
2013-12-15	05:38:00	0.019	0.065
2013-12-15	05:39:00	0.019	0.059
2013-12-15	05:40:00	0.019	0.053
2013-12-15	05:41:00	0.015	0.053
2013-12-15	05:42:00	0.022	0.05
2013-12-15	05:43:00	0.019	0.05
2013-12-15	05:44:00	0.015	0.047
2013-12-15	05:45:00	0.015	0.043
2013-12-15	05:46:00	0.019	0.05
2013-12-15	05:47:00	0.019	0.043
2013-12-15	05:48:00	0.019	0.053
2013-12-15	05:49:00	0.022	0.047
2013-12-15	05:50:00	0.022	0.043
2013-12-15	05:51:00	0.022	0.047
2013-12-15	05:52:00	0.022	0.059
2013-12-15	05:53:00	0.022	0.053
2013-12-15	05:54:00	0.025	0.068
2013-12-15	05:55:00	0.025	0.09
2013-12-15	05:56:00	0.025	0.124
2013-12-15	05:57:00	0.025	0.118
2013-12-15	05:58:00	0.025	0.152
2013-12-15	05:59:00	0.028	0.081
2013-12-15	06:00:00	0.019	0.078
2013-12-15	06:01:00	0.025	0.062
2013-12-15	06:02:00	0.022	0.053
2013-12-15	06:03:00	0.025	0.05
2013-12-15	06:04:00	0.022	0.053
2013-12-15	06:05:00	0.022	0.047
2013-12-15	06:06:00	0.022	0.043
2013-12-15	06:07:00	0.022	0.05
2013-12-15	06:08:00	0.022	0.05
2013-12-15	06:09:00	0.025	0.056
2013-12-15	06:10:00	0.022	0.056
2013-12-15	06:11:00	0.019	0.068
2013-12-15	06:12:00	0.019	0.081
2013-12-15	06:13:00	0.022	0.068
2013-12-15	06:14:00	0.022	0.071
2013-12-15	06:15:00	0.019	0.059
2013-12-15	06:16:00	0.022	0.071
2013-12-15	06:17:00	0.025	0.062
2013-12-15	06:18:00	0.019	0.062
2013-12-15	06:19:00	0.019	0.065
2013-12-15	06:20:00	0.019	0.071
2013-12-15	06:21:00	0.022	0.068
2013-12-15	06:22:00	0.019	0.074
2013-12-15	06:23:00	0.019	0.071
2013-12-15	06:24:00	0.019	0.053
2013-12-15	06:25:00	0.019	0.056
2013-12-15	06:26:00	0.022	0.05
2013-12-15	06:27:00	0.019	0.068
2013-12-15	06:28:00	0.015	0.059
2013-12-15	06:29:00	0.015	0.078
2013-12-15	06:30:00	0.015	0.074
2013-12-15	06:31:00	0.015	0.059
2013-12-15	06:32:00	0.019	0.068
2013-12-15	06:33:00	0.015	0.108
2013-12-15	06:34:00	0.015	0.096
2013-12-15	06:35:00	0.019	0.09
2013-12-15	06:36:00	0.015	0.102
2013-12-15	06:37:00	0.022	0.096
2013-12-15	06:38:00	0.015	0.146
2013-12-15	06:39:00	0.019	0.143
2013-12-15	06:40:00	0.015	0.208
2013-12-15	06:41:00	0.019	0.214
2013-12-15	06:42:00	0.019	0.183
2013-12-15	06:43:00	0.022	0.236
2013-12-15	06:44:00	0.019	0.102
2013-12-15	06:45:00	0.019	0.087
2013-12-15	06:46:00	0.019	0.071
2013-12-15	06:47:00	0.019	0.065
2013-12-15	06:48:00	0.015	0.056
2013-12-15	06:49:00	0.022	0.053
2013-12-15	06:50:00	0.019	0.053
2013-12-15	06:51:00	0.019	0.078
2013-12-15	06:52:00	0.019	0.087
2013-12-15	06:53:00	0.022	0.09
2013-12-15	06:54:00	0.019	0.112
2013-12-15	06:55:00	0.015	0.099
2013-12-15	06:56:00	0.019	0.099
2013-12-15	06:57:00	0.019	0.102
2013-12-15	06:58:00	0.019	0.13
2013-12-15	06:59:00	0.015	0.108
2013-12-15	07:00:00	0.019	0.087
2013-12-15	07:01:00	0.022	0.081
2013-12-15	07:02:00	0.019	0.068
2013-12-15	07:03:00	0.019	0.074
2013-12-15	07:04:00	0.019	0.068
2013-12-15	07:05:00	0.019	0.062
2013-12-15	07:06:00	0.019	0.05
2013-12-15	07:07:00	0.019	0.053
2013-12-15	07:08:00	0.019	0.037
2013-12-15	07:09:00	0.015	0.043
2013-12-15	07:10:00	0.015	0.04
2013-12-15	07:11:00	0.015	0.047
2013-12-15	07:12:00	0.015	0.037
2013-12-15	07:13:00	0.019	0.037
2013-12-15	07:14:00	0.015	0.037
2013-12-15	07:15:00	0.019	0.053
2013-12-15	07:16:00	0.015	0.133
2013-12-15	07:17:00	0.015	0.084
2013-12-15	07:18:00	0.015	0.074
2013-12-15	07:19:00	0.019	0.071
2013-12-15	07:20:00	0.019	0.065
2013-12-15	07:21:00	0.015	0.062
2013-12-15	07:22:00	0.015	0.068
2013-12-15	07:23:00	0.022	0.059
2013-12-15	07:24:00	0.022	0.053
2013-12-15	07:25:00	0.019	0.047
2013-12-15	07:26:00	0.019	0.056
2013-12-15	07:27:00	0.019	0.053
2013-12-15	07:28:00	0.022	0.053
2013-12-15	07:29:00	0.019	0.047
2013-12-15	07:30:00	0.019	0.05
2013-12-15	07:31:00	0.022	0.056
2013-12-15	07:32:00	0.019	0.056
2013-12-15	07:33:00	0.022	0.059
2013-12-15	07:34:00	0.019	0.059
2013-12-15	07:35:00	0.019	0.056
2013-12-15	07:36:00	0.019	0.059
2013-12-15	07:37:00	0.019	0.05
2013-12-15	07:38:00	0.019	0.059
2013-12-15	07:39:00	0.019	0.056
2013-12-15	07:40:00	0.015	0.05
2013-12-15	07:41:00	0.022	0.05
2013-12-15	07:42:00	0.019	0.053
2013-12-15	07:43:00	0.015	0.056
2013-12-15	07:44:00	0.015	0.056
2013-12-15	07:45:00	0.015	0.05
2013-12-15	07:46:00	0.015	0.047
2013-12-15	07:47:00	0.015	0.05
2013-12-15	07:48:00	0.015	0.05
2013-12-15	07:49:00	0.015	0.05
2013-12-15	07:50:00	0.019	0.053
2013-12-15	07:51:00	0.015	0.053
2013-12-15	07:52:00	0.015	0.056
2013-12-15	07:53:00	0.015	0.053
2013-12-15	07:54:00	0.015	0.059
2013-12-15	07:55:00	0.015	0.056
2013-12-15	07:56:00	0.015	0.05
2013-12-15	07:57:00	0.015	0.053
2013-12-15	07:58:00	0.015	0.093
2013-12-15	07:59:00	0.019	0.13
2013-12-15	08:00:00	0.019	0.14
2013-12-15	08:01:00	0.019	0.13
2013-12-15	08:02:00	0.019	0.167
2013-12-15	08:03:00	0.019	0.102
2013-12-15	08:04:00	0.028	0.124
2013-12-15	08:05:00	0.028	0.155
2013-12-15	08:06:00	0.031	0.211
2013-12-15	08:07:00	0.037	0.124
2013-12-15	08:08:00	0.037	0.105
2013-12-15	08:09:00	0.043	0.108
2013-12-15	08:10:00	0.053	0.105
2013-12-15	08:11:00	0.043	0.108
2013-12-15	08:12:00	0.047	0.096
2013-12-15	08:13:00	0.04	0.096
2013-12-15	08:14:00	0.047	0.112
2013-12-15	08:15:00	0.037	0.105
2013-12-15	08:16:00	0.04	0.093
2013-12-15	08:17:00	0.04	0.099
2013-12-15	08:18:00	0.037	0.121
2013-12-15	08:19:00	0.04	0.115
2013-12-15	08:20:00	0.04	0.124
2013-12-15	08:21:00	0.04	0.183
2013-12-15	08:22:00	0.037	0.288
2013-12-15	08:23:00	0.043	0.22
2013-12-15	08:24:00	0.04	0.245
2013-12-15	08:25:00	0.043	0.208
2013-12-15	08:26:00	0.04	0.189
2013-12-15	08:27:00	0.034	0.13
2013-12-15	08:28:00	0.037	0.177
2013-12-15	08:29:00	0.031	0.264
2013-12-15	08:30:00	0.034	0.264
2013-12-15	08:31:00	0.034	0.164
2013-12-15	08:32:00	0.031	0.167
2013-12-15	08:33:00	0.028	0.211
2013-12-15	08:34:00	0.031	0.344
2013-12-15	08:35:00	0.031	0.242
2013-12-15	08:36:00	0.034	0.108
2013-12-15	08:37:00	0.028	0.081
2013-12-15	08:38:00	0.028	0.068
2013-12-15	08:39:00	0.028	0.062
2013-12-15	08:40:00	0.028	0.059
2013-12-15	08:41:00	0.028	0.068
2013-12-15	08:42:00	0.025	0.065
2013-12-15	08:43:00	0.025	0.059
2013-12-15	08:44:00	0.022	0.059
2013-12-15	08:45:00	0.025	0.062
2013-12-15	08:46:00	0.025	0.05
2013-12-15	08:47:00	0.025	0.065
2013-12-15	08:48:00	0.025	0.065
2013-12-15	08:49:00	0.022	0.062
2013-12-15	08:50:00	0.022	0.078
2013-12-15	08:51:00	0.022	0.074
2013-12-15	08:52:00	0.022	0.059
2013-12-15	08:53:00	0.022	0.081
2013-12-15	08:54:00	0.022	0.102
2013-12-15	08:55:00	0.025	0.124
2013-12-15	08:56:00	0.022	0.081
2013-12-15	08:57:00	0.025	0.084
2013-12-15	08:58:00	0.022	0.161
2013-12-15	08:59:00	0.025	0.217
2013-12-15	09:00:00	0.022	0.149
2013-12-15	09:01:00	0.022	0.152
2013-12-15	09:02:00	0.019	0.118
2013-12-15	09:03:00	0.022	0.124
2013-12-15	09:04:00	0.019	0.102
2013-12-15	09:05:00	0.019	0.096
2013-12-15	09:06:00	0.019	0.093
2013-12-15	09:07:00	0.019	0.09
2013-12-15	09:08:00	0.019	0.087
2013-12-15	09:09:00	0.022	0.09
2013-12-15	09:10:00	0.019	0.127
2013-12-15	09:11:00	0.025	0.121
2013-12-15	09:12:00	0.025	0.18
2013-12-15	09:13:00	0.019	0.189
2013-12-15	09:14:00	0.019	0.167
2013-12-15	09:15:00	0.022	0.161
2013-12-15	09:16:00	0.019	0.158
2013-12-15	09:17:00	0.022	0.26
2013-12-15	09:18:00	0.025	0.307
2013-12-15	09:19:00	0.022	0.177
2013-12-15	09:20:00	0.019	0.13
2013-12-15	09:21:00	0.022	0.149
2013-12-15	09:22:00	0.025	0.149
2013-12-15	09:23:00	0.022	0.136
2013-12-15	09:24:00	0.022	0.214
2013-12-15	09:25:00	0.022	0.195
2013-12-15	09:26:00	0.022	0.18
2013-12-15	09:27:00	0.022	0.124
2013-12-15	09:28:00	0.022	0.105
2013-12-15	09:29:00	0.019	0.105
2013-12-15	09:30:00	0.019	0.133
2013-12-15	09:31:00	0.022	0.118
2013-12-15	09:32:00	0.025	0.105
2013-12-15	09:33:00	0.022	0.14
2013-12-15	09:34:00	0.025	0.226
2013-12-15	09:35:00	0.028	0.217
2013-12-15	09:36:00	0.025	0.282
2013-12-15	09:37:00	0.025	0.236
2013-12-15	09:38:00	0.025	0.264
2013-12-15	09:39:00	0.025	0.301
2013-12-15	09:40:00	0.025	0.239
2013-12-15	09:41:00	0.022	0.22
2013-12-15	09:42:00	0.022	0.214
2013-12-15	09:43:00	0.025	0.335
2013-12-15	09:44:00	0.022	0.267
2013-12-15	09:45:00	0.028	0.205
2013-12-15	09:46:00	0.043	0.186
2013-12-15	09:47:00	0.025	0.155
2013-12-15	09:48:00	0.031	0.186
2013-12-15	09:49:00	0.025	0.158
2013-12-15	09:50:00	0.028	0.108
2013-12-15	09:51:00	0.022	0.096
2013-12-15	09:52:00	0.025	0.108
2013-12-15	09:53:00	0.025	0.251
2013-12-15	09:54:00	0.025	0.257
2013-12-15	09:55:00	0.028	0.189
2013-12-15	09:56:00	0.031	0.205
2013-12-15	09:57:00	0.028	0.158
2013-12-15	09:58:00	0.022	0.143
2013-12-15	09:59:00	0.025	0.108
2013-12-15	10:00:00	0.022	0.127
2013-12-15	10:01:00	0.022	0.192
2013-12-15	10:02:00	0.022	0.223
2013-12-15	10:03:00	0.025	0.189
2013-12-15	10:04:00	0.019	0.183
2013-12-15	10:05:00	0.028	0.257
2013-12-15	10:06:00	0.025	0.298
2013-12-15	10:07:00	0.022	0.242
2013-12-15	10:08:00	0.022	0.177
2013-12-15	10:09:00	0.022	0.217
2013-12-15	10:10:00	0.022	0.245
2013-12-15	10:11:00	0.019	0.164
2013-12-15	10:12:00	0.022	0.149
2013-12-15	10:13:00	0.022	0.127
2013-12-15	10:14:00	0.025	0.146
2013-12-15	10:15:00	0.022	0.239
2013-12-15	10:16:00	0.022	0.155
2013-12-15	10:17:00	0.022	0.112
2013-12-15	10:18:00	0.025	0.136
2013-12-15	10:19:00	0.022	0.146
2013-12-15	10:20:00	0.019	0.102
2013-12-15	10:21:00	0.022	0.105
2013-12-15	10:22:00	0.019	0.093
2013-12-15	10:23:00	0.022	0.084
2013-12-15	10:24:00	0.022	0.087
2013-12-15	10:25:00	0.025	0.099
2013-12-15	10:26:00	0.025	0.105
2013-12-15	10:27:00	0.031	0.105
2013-12-15	10:28:00	0.022	0.105
2013-12-15	10:29:00	0.022	0.112
2013-12-15	10:30:00	0.022	0.13
2013-12-15	10:31:00	0.022	0.223
2013-12-15	10:32:00	0.022	0.158
2013-12-15	10:33:00	0.025	0.143
2013-12-15	10:34:00	0.022	0.13
2013-12-15	10:35:00	0.025	0.198
2013-12-15	10:36:00	0.019	0.239
2013-12-15	10:37:00	0.022	0.164
2013-12-15	10:38:00	0.022	0.127
2013-12-15	10:39:00	0.025	0.105
2013-12-15	10:40:00	0.028	0.13
2013-12-15	10:41:00	0.028	0.236
2013-12-15	10:42:00	0.031	0.174
2013-12-15	10:43:00	0.028	0.161
2013-12-15	10:44:00	0.025	0.127
2013-12-15	10:45:00	0.028	0.13
2013-12-15	10:46:00	0.028	0.096
2013-12-15	10:47:00	0.028	0.102
2013-12-15	10:48:00	0.028	0.099
2013-12-15	10:49:00	0.028	0.102
2013-12-15	10:50:00	0.022	0.096
2013-12-15	10:51:00	0.025	0.078
2013-12-15	10:52:00	0.022	0.09
2013-12-15	10:53:00	0.022	0.093
2013-12-15	10:54:00	0.025	0.242
2013-12-15	10:55:00	0.019	0.17
2013-12-15	10:56:00	0.022	0.118
2013-12-15	10:57:00	0.022	0.112
2013-12-15	10:58:00	0.022	0.102
2013-12-15	10:59:00	0.019	0.14
2013-12-15	11:00:00	0.019	0.143
2013-12-15	11:01:00	0.022	0.189
2013-12-15	11:02:00	0.028	0.201
2013-12-15	11:03:00	0.025	0.22
2013-12-15	11:04:00	0.022	0.201
2013-12-15	11:05:00	0.022	0.155
2013-12-15	11:06:00	0.022	0.127
2013-12-15	11:07:00	0.022	0.105
2013-12-15	11:08:00	0.019	0.093
2013-12-15	11:09:00	0.022	0.093
2013-12-15	11:10:00	0.025	0.09
2013-12-15	11:11:00	0.019	0.093
2013-12-15	11:12:00	0.019	0.115
2013-12-15	11:13:00	0.019	0.102
2013-12-15	11:14:00	0.019	0.096
2013-12-15	11:15:00	0.019	0.108
2013-12-15	11:16:00	0.019	0.093
2013-12-15	11:17:00	0.015	0.087
2013-12-15	11:18:00	0.019	0.099
2013-12-15	11:19:00	0.019	0.096
2013-12-15	11:20:00	0.015	0.13
2013-12-15	11:21:00	0.015	0.214
2013-12-15	11:22:00	0.019	0.189
2013-12-15	11:23:00	0.015	0.177
2013-12-15	11:24:00	0.019	0.164
2013-12-15	11:25:00	0.019	0.17
2013-12-15	11:26:00	0.019	0.158
2013-12-15	11:27:00	0.019	0.177
2013-12-15	11:28:00	0.022	0.22
2013-12-15	11:29:00	0.019	0.22
2013-12-15	11:30:00	0.022	0.254
2013-12-15	11:31:00	0.022	0.22
2013-12-15	11:32:00	0.019	0.366
2013-12-15	11:33:00	0.019	0.313
2013-12-15	11:34:00	0.022	0.298
2013-12-15	11:35:00	0.022	0.31
2013-12-15	11:36:00	0.022	0.775
2013-12-15	11:37:00	0.019	0.167
2013-12-15	11:38:00	0.019	0.316
2013-12-15	11:39:00	0.019	0.344
2013-12-15	11:40:00	0.022	0.298
2013-12-15	11:41:00	0.019	0.322
2013-12-15	11:42:00	0.022	0.233
2013-12-15	11:43:00	0.019	0.313
2013-12-15	11:44:00	0.022	0.276
2013-12-15	11:45:00	0.019	0.205
2013-12-15	11:46:00	0.022	0.177
2013-12-15	11:47:00	0.022	0.27
2013-12-15	11:48:00	0.022	0.31
2013-12-15	11:49:00	0.022	0.294
2013-12-15	11:50:00	0.022	0.236
2013-12-15	11:51:00	0.025	0.326
2013-12-15	11:52:00	0.025	0.391
2013-12-15	11:53:00	0.025	0.254
2013-12-15	11:54:00	0.025	0.294
2013-12-15	11:55:00	0.025	0.288
2013-12-15	11:56:00	0.028	0.31
2013-12-15	11:57:00	0.025	0.282
2013-12-15	11:58:00	0.028	0.251
2013-12-15	11:59:00	0.025	0.313
2013-12-15	12:00:00	0.025	0.322
2013-12-15	12:01:00	0.028	0.273
2013-12-15	12:02:00	0.031	0.273
2013-12-15	12:03:00	0.025	0.233
2013-12-15	12:04:00	0.025	0.18
2013-12-15	12:05:00	0.028	0.174
2013-12-15	12:06:00	0.028	0.245
2013-12-15	12:07:00	0.025	0.22
2013-12-15	12:08:00	0.025	0.264
2013-12-15	12:09:00	0.025	0.257
2013-12-15	12:10:00	0.025	0.22
2013-12-15	12:11:00	0.025	0.174
2013-12-15	12:12:00	0.022	0.223
2013-12-15	12:13:00	0.025	0.192
2013-12-15	12:14:00	0.022	0.233
2013-12-15	12:15:00	0.025	0.285
2013-12-15	12:16:00	0.025	0.307
2013-12-15	12:17:00	0.022	0.329
2013-12-15	12:18:00	0.019	0.381
2013-12-15	12:19:00	0.022	0.298
2013-12-15	12:20:00	0.025	0.372
2013-12-15	12:21:00	0.025	0.322
2013-12-15	12:22:00	0.022	0.394
2013-12-15	12:23:00	0.025	0.198
2013-12-15	12:24:00	0.022	0.459
2013-12-15	12:25:00	0.022	0.502
2013-12-15	12:26:00	0.022	0.322
2013-12-15	12:27:00	0.022	0.412
2013-12-15	12:28:00	0.022	0.242
2013-12-15	12:29:00	0.022	0.189
2013-12-15	12:30:00	0.025	0.273
2013-12-15	12:31:00	0.025	0.629
2013-12-15	12:32:00	0.025	0.577
2013-12-15	12:33:00	0.028	0.546
2013-12-15	12:34:00	0.022	0.415
2013-12-15	12:35:00	0.025	0.279
2013-12-15	12:36:00	0.025	0.248
2013-12-15	12:37:00	0.025	0.273
2013-12-15	12:38:00	0.025	0.226
2013-12-15	12:39:00	0.028	0.201
2013-12-15	12:40:00	0.022	0.161
2013-12-15	12:41:00	0.025	0.195
2013-12-15	12:42:00	0.025	0.338
2013-12-15	12:43:00	0.028	0.257
2013-12-15	12:44:00	0.022	0.183
2013-12-15	12:45:00	0.022	0.192
2013-12-15	12:46:00	0.025	0.229
2013-12-15	12:47:00	0.025	0.248
2013-12-15	12:48:00	0.019	0.307
2013-12-15	12:49:00	0.022	0.291
2013-12-15	12:50:00	0.022	0.326
2013-12-15	12:51:00	0.025	0.273
2013-12-15	12:52:00	0.025	0.195
2013-12-15	12:53:00	0.022	0.211
2013-12-15	12:54:00	0.019	0.291
2013-12-15	12:55:00	0.025	0.245
2013-12-15	12:56:00	0.028	0.208
2013-12-15	12:57:00	0.022	0.223
2013-12-15	12:58:00	0.022	0.332
2013-12-15	12:59:00	0.022	0.363
2013-12-15	13:00:00	0.022	0.366
2013-12-15	13:01:00	0.022	0.239
2013-12-15	13:02:00	0.025	0.326
2013-12-15	13:03:00	0.025	0.291
2013-12-15	13:04:00	0.025	0.291
2013-12-15	13:05:00	0.022	0.332
2013-12-15	13:06:00	0.025	0.353
2013-12-15	13:07:00	0.022	0.264
2013-12-15	13:08:00	0.022	0.294
2013-12-15	13:09:00	0.022	0.251
2013-12-15	13:10:00	0.022	0.273
2013-12-15	13:11:00	0.022	0.236
2013-12-15	13:12:00	0.019	0.36
2013-12-15	13:13:00	0.019	0.288
2013-12-15	13:14:00	0.022	0.22
2013-12-15	13:15:00	0.022	0.211
2013-12-15	13:16:00	0.025	0.18
2013-12-15	13:17:00	0.025	0.174
2013-12-15	13:18:00	0.025	0.26
2013-12-15	13:19:00	0.025	0.251
2013-12-15	13:20:00	0.025	0.226
2013-12-15	13:21:00	0.028	0.242
2013-12-15	13:22:00	0.031	0.189
2013-12-15	13:23:00	0.022	0.381
2013-12-15	13:24:00	0.022	0.251
2013-12-15	13:25:00	0.028	0.155
2013-12-15	13:26:00	0.025	0.174
2013-12-15	13:27:00	0.025	0.291
2013-12-15	13:28:00	0.025	0.356
2013-12-15	13:29:00	0.028	0.288
2013-12-15	13:30:00	0.022	0.279
2013-12-15	13:31:00	0.022	0.477
2013-12-15	13:32:00	0.025	0.623
2013-12-15	13:33:00	0.025	0.536
2013-12-15	13:34:00	0.025	0.592
2013-12-15	13:35:00	0.028	0.375
2013-12-15	13:36:00	0.025	0.35
2013-12-15	13:37:00	0.028	0.304
2013-12-15	13:38:00	0.028	0.363
2013-12-15	13:39:00	0.034	0.304
2013-12-15	13:40:00	0.031	0.279
2013-12-15	13:41:00	0.031	0.338
2013-12-15	13:42:00	0.031	0.301
2013-12-15	13:43:00	0.031	0.335
2013-12-15	13:44:00	0.034	0.419
2013-12-15	13:45:00	0.034	0.419
2013-12-15	13:46:00	0.034	0.453
2013-12-15	13:47:00	0.037	0.36
2013-12-15	13:48:00	0.037	0.347
2013-12-15	13:49:00	0.028	0.326
2013-12-15	13:50:00	0.031	0.291
2013-12-15	13:51:00	0.028	0.294
2013-12-15	13:52:00	0.034	0.347
2013-12-15	13:53:00	0.037	0.322
2013-12-15	13:54:00	0.034	0.369
2013-12-15	13:55:00	0.031	0.409
2013-12-15	13:56:00	0.028	0.341
2013-12-15	13:57:00	0.031	0.415
2013-12-15	13:58:00	0.031	0.484
2013-12-15	13:59:00	0.028	0.449
2013-12-15	14:00:00	0.031	0.449
2013-12-15	14:01:00	0.037	0.512
2013-12-15	14:02:00	0.031	0.415
2013-12-15	14:03:00	0.034	0.44
2013-12-15	14:04:00	0.031	0.468
2013-12-15	14:05:00	0.031	0.425
2013-12-15	14:06:00	0.034	0.453
2013-12-15	14:07:00	0.037	0.378
2013-12-15	14:08:00	0.037	0.387
2013-12-15	14:09:00	0.034	0.338
2013-12-15	14:10:00	0.034	0.332
2013-12-15	14:11:00	0.037	0.465
2013-12-15	14:12:00	0.037	0.515
2013-12-15	14:13:00	0.037	0.412
2013-12-15	14:14:00	0.034	0.326
2013-12-15	14:15:00	0.031	0.322
2013-12-15	14:16:00	0.031	0.518
2013-12-15	14:17:00	0.034	0.552
2013-12-15	14:18:00	0.031	0.481
2013-12-15	14:19:00	0.037	0.415
2013-12-15	14:20:00	0.034	0.322
2013-12-15	14:21:00	0.034	0.31
2013-12-15	14:22:00	0.037	0.304
2013-12-15	14:23:00	0.037	0.381
2013-12-15	14:24:00	0.034	0.437
2013-12-15	14:25:00	0.037	0.481
2013-12-15	14:26:00	0.031	0.372
2013-12-15	14:27:00	0.034	0.326
2013-12-15	14:28:00	0.037	0.394
2013-12-15	14:29:00	0.034	0.394
2013-12-15	14:30:00	0.037	0.499
2013-12-15	14:31:00	0.037	0.567
2013-12-15	14:32:00	0.034	0.484
2013-12-15	14:33:00	0.037	0.419
2013-12-15	14:34:00	0.037	0.316
2013-12-15	14:35:00	0.043	0.375
2013-12-15	14:36:00	0.04	0.273
2013-12-15	14:37:00	0.037	0.27
2013-12-15	14:38:00	0.037	0.313
2013-12-15	14:39:00	0.04	0.347
2013-12-15	14:40:00	0.037	0.378
2013-12-15	14:41:00	0.04	0.422
2013-12-15	14:42:00	0.043	0.4
2013-12-15	14:43:00	0.037	0.629
2013-12-15	14:44:00	0.04	0.598
2013-12-15	14:45:00	0.043	0.487
2013-12-15	14:46:00	0.056	0.508
2013-12-15	14:47:00	0.05	0.477
2013-12-15	14:48:00	0.043	0.425
2013-12-15	14:49:00	0.04	0.732
2013-12-15	14:50:00	0.05	0.301
2013-12-15	14:51:00	0.056	0.273
2013-12-15	14:52:00	0.047	0.214
2013-12-15	14:53:00	0.037	0.22
2013-12-15	14:54:00	0.04	0.229
2013-12-15	14:55:00	0.037	0.239
2013-12-15	14:56:00	0.034	0.217
2013-12-15	14:57:00	0.04	0.236
2013-12-15	14:58:00	0.034	0.387
2013-12-15	14:59:00	0.034	0.326
2013-12-15	15:00:00	0.034	0.254
2013-12-15	15:01:00	0.034	0.26
2013-12-15	15:02:00	0.034	0.341
2013-12-15	15:03:00	0.034	0.285
2013-12-15	15:04:00	0.04	0.353
2013-12-15	15:05:00	0.037	0.375
2013-12-15	15:06:00	0.037	0.403
2013-12-15	15:07:00	0.043	0.387
2013-12-15	15:08:00	0.037	0.341
2013-12-15	15:09:00	0.04	0.344
2013-12-15	15:10:00	0.037	0.341
2013-12-15	15:11:00	0.037	0.353
2013-12-15	15:12:00	0.037	0.332
2013-12-15	15:13:00	0.037	0.301
2013-12-15	15:14:00	0.037	0.257
2013-12-15	15:15:00	0.037	0.267
2013-12-15	15:16:00	0.034	0.223
2013-12-15	15:17:00	0.034	0.264
2013-12-15	15:18:00	0.037	0.412
2013-12-15	15:19:00	0.037	0.36
2013-12-15	15:20:00	0.034	0.453
2013-12-15	15:21:00	0.034	0.592
2013-12-15	15:22:00	0.034	0.815
2013-12-15	15:23:00	0.034	0.521
2013-12-15	15:24:00	0.04	0.459
2013-12-15	15:25:00	0.04	0.406
2013-12-15	15:26:00	0.037	0.366
2013-12-15	15:27:00	0.043	0.366
2013-12-15	15:28:00	0.043	0.471
2013-12-15	15:29:00	0.04	0.756
2013-12-15	15:30:00	0.04	0.629
2013-12-15	15:31:00	0.04	0.437
2013-12-15	15:32:00	0.037	0.384
2013-12-15	15:33:00	0.034	0.344
2013-12-15	15:34:00	0.031	0.236
2013-12-15	15:35:00	0.04	0.217
2013-12-15	15:36:00	0.034	0.468
2013-12-15	15:37:00	0.037	0.636
2013-12-15	15:38:00	0.043	0.626
2013-12-15	15:39:00	0.04	0.515
2013-12-15	15:40:00	0.037	0.462
2013-12-15	15:41:00	0.037	0.406
2013-12-15	15:42:00	0.047	0.335
2013-12-15	15:43:00	0.047	0.35
2013-12-15	15:44:00	0.047	0.4
2013-12-15	15:45:00	0.043	0.276
2013-12-15	15:46:00	0.04	0.291
2013-12-15	15:47:00	0.043	0.35
2013-12-15	15:48:00	0.037	0.422
2013-12-15	15:49:00	0.037	0.449
2013-12-15	15:50:00	0.034	0.431
2013-12-15	15:51:00	0.034	0.456
2013-12-15	15:52:00	0.034	0.552
2013-12-15	15:53:00	0.04	0.766
2013-12-15	15:54:00	0.037	0.539
2013-12-15	15:55:00	0.037	0.552
2013-12-15	15:56:00	0.037	0.496
2013-12-15	15:57:00	0.04	0.316
2013-12-15	15:58:00	0.043	0.264
2013-12-15	15:59:00	0.04	0.264
2013-12-15	16:00:00	0.04	0.375
2013-12-15	16:01:00	0.043	1.048
2013-12-15	16:02:00	0.043	0.673
2013-12-15	16:03:00	0.04	0.623
2013-12-15	16:04:00	0.04	0.738
2013-12-15	16:05:00	0.034	0.62
2013-12-15	16:06:00	0.037	0.648
2013-12-15	16:07:00	0.037	0.747
2013-12-15	16:08:00	0.04	0.679
2013-12-15	16:09:00	0.04	0.62
2013-12-15	16:10:00	0.037	0.502
2013-12-15	16:11:00	0.034	0.384
2013-12-15	16:12:00	0.034	0.301
2013-12-15	16:13:00	0.034	0.341
2013-12-15	16:14:00	0.037	0.592
2013-12-15	16:15:00	0.04	0.806
2013-12-15	16:16:00	0.04	0.701
2013-12-15	16:17:00	0.034	0.555
2013-12-15	16:18:00	0.037	0.66
2013-12-15	16:19:00	0.043	0.679
2013-12-15	16:20:00	0.04	0.546
2013-12-15	16:21:00	0.04	0.44
2013-12-15	16:22:00	0.037	0.387
2013-12-15	16:23:00	0.043	0.387
2013-12-15	16:24:00	0.037	0.384
2013-12-15	16:25:00	0.04	0.26
2013-12-15	16:26:00	0.047	0.26
2013-12-15	16:27:00	0.04	0.226
2013-12-15	16:28:00	0.05	0.223
2013-12-15	16:29:00	0.047	0.22
2013-12-15	16:30:00	0.047	0.248
2013-12-15	16:31:00	0.05	0.353
2013-12-15	16:32:00	0.053	0.502
2013-12-15	16:33:00	0.059	0.44
2013-12-15	16:34:00	0.05	0.363
2013-12-15	16:35:00	0.053	0.409
2013-12-15	16:36:00	0.056	0.415
2013-12-15	16:37:00	0.047	0.353
2013-12-15	16:38:00	0.04	0.298
2013-12-15	16:39:00	0.047	0.291
2013-12-15	16:40:00	0.05	0.288
2013-12-15	16:41:00	0.053	0.313
2013-12-15	16:42:00	0.05	0.372
2013-12-15	16:43:00	0.047	0.567
2013-12-15	16:44:00	0.043	0.657
2013-12-15	16:45:00	0.05	0.456
2013-12-15	16:46:00	0.04	0.456
2013-12-15	16:47:00	0.04	0.412
2013-12-15	16:48:00	0.05	0.67
2013-12-15	16:49:00	0.056	0.573
2013-12-15	16:50:00	0.05	0.691
2013-12-15	16:51:00	0.047	0.722
2013-12-15	16:52:00	0.047	0.778
2013-12-15	16:53:00	0.047	0.555
2013-12-15	16:54:00	0.047	0.474
2013-12-15	16:55:00	0.053	0.533
2013-12-15	16:56:00	0.056	0.4
2013-12-15	16:57:00	0.059	0.502
2013-12-15	16:58:00	0.053	0.62
2013-12-15	16:59:00	0.056	0.459
2013-12-15	17:00:00	0.062	0.353
2013-12-15	17:01:00	0.068	0.298
2013-12-15	17:02:00	0.053	0.282
2013-12-15	17:03:00	0.056	0.465
2013-12-15	17:04:00	0.05	0.387
2013-12-15	17:05:00	0.05	0.326
2013-12-15	17:06:00	0.053	0.397
2013-12-15	17:07:00	0.05	0.425
2013-12-15	17:08:00	0.047	0.456
2013-12-15	17:09:00	0.05	0.515
2013-12-15	17:10:00	0.05	0.586
2013-12-15	17:11:00	0.047	0.515
2013-12-15	17:12:00	0.05	0.394
2013-12-15	17:13:00	0.047	0.512
2013-12-15	17:14:00	0.043	0.713
2013-12-15	17:15:00	0.047	0.4
2013-12-15	17:16:00	0.043	0.338
2013-12-15	17:17:00	0.043	0.31
2013-12-15	17:18:00	0.04	0.294
2013-12-15	17:19:00	0.047	0.26
2013-12-15	17:20:00	0.043	0.242
2013-12-15	17:21:00	0.043	0.226
2013-12-15	17:22:00	0.05	0.291
2013-12-15	17:23:00	0.043	0.245
2013-12-15	17:24:00	0.047	0.208
2013-12-15	17:25:00	0.043	0.273
2013-12-15	17:26:00	0.04	0.276
2013-12-15	17:27:00	0.037	0.326
2013-12-15	17:28:00	0.04	0.26
2013-12-15	17:29:00	0.04	0.474
2013-12-15	17:30:00	0.037	0.465
2013-12-15	17:31:00	0.037	0.369
2013-12-15	17:32:00	0.04	0.276
2013-12-15	17:33:00	0.043	0.254
2013-12-15	17:34:00	0.05	0.248
2013-12-15	17:35:00	0.047	0.226
2013-12-15	17:36:00	0.04	0.198
2013-12-15	17:37:00	0.05	0.233
2013-12-15	17:38:00	0.043	0.245
2013-12-15	17:39:00	0.037	0.223
2013-12-15	17:40:00	0.047	0.192
2013-12-15	17:41:00	0.037	0.189
2013-12-15	17:42:00	0.04	0.273
2013-12-15	17:43:00	0.05	0.282
2013-12-15	17:44:00	0.034	0.276
2013-12-15	17:45:00	0.037	0.276
2013-12-15	17:46:00	0.037	0.279
2013-12-15	17:47:00	0.037	0.298
2013-12-15	17:48:00	0.034	0.264
2013-12-15	17:49:00	0.034	0.264
2013-12-15	17:50:00	0.034	0.239
2013-12-15	17:51:00	0.034	0.276
2013-12-15	17:52:00	0.034	0.31
2013-12-15	17:53:00	0.031	0.298
2013-12-15	17:54:00	0.034	0.279
2013-12-15	17:55:00	0.034	0.484
2013-12-15	17:56:00	0.034	0.601
2013-12-15	17:57:00	0.034	0.487
2013-12-15	17:58:00	0.034	0.353
2013-12-15	17:59:00	0.034	0.338
2013-12-15	18:00:00	0.031	0.369
2013-12-15	18:01:00	0.037	0.332
2013-12-15	18:02:00	0.034	0.391
2013-12-15	18:03:00	0.034	0.313
2013-12-15	18:04:00	0.034	0.369
2013-12-15	18:05:00	0.04	0.468
2013-12-15	18:06:00	0.037	0.465
2013-12-15	18:07:00	0.04	0.552
2013-12-15	18:08:00	0.037	3.27
2013-12-15	18:09:00	0.04	0.763
2013-12-15	18:10:00	0.043	0.539
2013-12-15	18:11:00	0.05	0.515
2013-12-15	18:12:00	0.043	0.378
2013-12-15	18:13:00	0.047	0.341
2013-12-15	18:14:00	0.05	0.329
2013-12-15	18:15:00	0.047	0.276
2013-12-15	18:16:00	0.056	0.245
2013-12-15	18:17:00	0.043	0.301
2013-12-15	18:18:00	0.047	0.294
2013-12-15	18:19:00	0.05	0.291
2013-12-15	18:20:00	0.053	0.257
2013-12-15	18:21:00	0.056	0.279
2013-12-15	18:22:00	0.056	0.372
2013-12-15	18:23:00	0.047	0.425
2013-12-15	18:24:00	0.047	0.282
2013-12-15	18:25:00	0.05	0.273
2013-12-15	18:26:00	0.05	0.341
2013-12-15	18:27:00	0.047	0.316
2013-12-15	18:28:00	0.05	0.267
2013-12-15	18:29:00	0.056	0.394
2013-12-15	18:30:00	0.053	0.363
2013-12-15	18:31:00	0.05	0.403
2013-12-15	18:32:00	0.059	0.412
2013-12-15	18:33:00	0.053	0.307
2013-12-15	18:34:00	0.05	0.307
2013-12-15	18:35:00	0.043	0.685
2013-12-15	18:36:00	0.043	0.666
2013-12-15	18:37:00	0.053	0.812
2013-12-15	18:38:00	0.04	0.604
2013-12-15	18:39:00	0.047	0.49
2013-12-15	18:40:00	0.047	0.397
2013-12-15	18:41:00	0.05	0.347
2013-12-15	18:42:00	0.053	0.264
2013-12-15	18:43:00	0.047	0.257
2013-12-15	18:44:00	0.047	0.326
2013-12-15	18:45:00	0.056	0.279
2013-12-15	18:46:00	0.047	0.356
2013-12-15	18:47:00	0.053	0.335
2013-12-15	18:48:00	0.04	0.254
2013-12-15	18:49:00	0.059	0.254
2013-12-15	18:50:00	0.05	0.298
2013-12-15	18:51:00	0.047	0.298
2013-12-15	18:52:00	0.043	0.375
2013-12-15	18:53:00	0.047	0.366
2013-12-15	18:54:00	0.056	0.313
2013-12-15	18:55:00	0.059	0.301
2013-12-15	18:56:00	0.059	0.391
2013-12-15	18:57:00	0.065	0.288
2013-12-15	18:58:00	0.053	0.267
2013-12-15	18:59:00	0.047	0.27
2013-12-15	19:00:00	0.047	0.332
2013-12-15	19:01:00	0.043	0.412
2013-12-15	19:02:00	0.047	0.419
2013-12-15	19:03:00	0.043	0.44
2013-12-15	19:04:00	0.047	0.329
2013-12-15	19:05:00	0.043	0.26
2013-12-15	19:06:00	0.047	0.36
2013-12-15	19:07:00	0.047	0.372
2013-12-15	19:08:00	0.04	0.446
2013-12-15	19:09:00	0.05	0.648
2013-12-15	19:10:00	0.05	0.809
2013-12-15	19:11:00	0.05	0.502
2013-12-15	19:12:00	0.047	0.502
2013-12-15	19:13:00	0.056	0.384
[truncated: 5,451 more rows]

## Sheet: Employee_Breakroom
Date	Time	nonsmoke_PM2.5	smoke_PM2.5
2013-12-12	14:36:54	0.291	3.351
2013-12-12	14:37:54	0.313	3.54
2013-12-12	14:38:54	0.326	3.701
2013-12-12	14:39:54	0.326	3.233
2013-12-12	14:40:54	0.307	2.731
2013-12-12	14:41:54	0.338	2.632
2013-12-12	14:42:54	0.335	2.592
2013-12-12	14:43:54	0.319	2.393
2013-12-12	14:44:54	0.341	2.12
2013-12-12	14:45:54	0.329	1.91
2013-12-12	14:46:54	0.341	1.941
2013-12-12	14:47:54	0.329	2.158
2013-12-12	14:48:54	0.279	2.294
2013-12-12	14:49:54	0.307	2.492
2013-12-12	14:50:54	0.27	2.477
2013-12-12	14:51:54	0.288	2.418
2013-12-12	14:52:54	0.282	2.396
2013-12-12	14:53:54	0.298	1.742
2013-12-12	14:54:54	0.282	1.404
2013-12-12	14:55:54	0.276	1.469
2013-12-12	14:56:54	0.257	1.677
2013-12-12	14:57:54	0.245	1.897
2013-12-12	14:58:54	0.279	2.068
2013-12-12	14:59:54	0.242	1.597
2013-12-12	15:00:54	0.251	1.255
2013-12-12	15:01:54	0.217	1.736
2013-12-12	15:02:54	0.233	2.458
2013-12-12	15:03:54	0.22	2.492
2013-12-12	15:04:54	0.229	2.325
2013-12-12	15:05:54	0.251	2.322
2013-12-12	15:06:54	0.251	2.387
2013-12-12	15:07:54	0.273	4.058
2013-12-12	15:08:54	0.291	5.905
2013-12-12	15:09:54	0.326	5.233
2013-12-12	15:10:54	0.415	7.17
2013-12-12	15:11:54	0.428	7.806
2013-12-12	15:12:54	0.449	6.442
2013-12-12	15:13:54	0.468	5.078
2013-12-12	15:14:54	0.508	4.3
2013-12-12	15:15:54	0.543	3.835
2013-12-12	15:16:54	0.533	3.844
2013-12-12	15:17:54	0.549	4.108
2013-12-12	15:18:54	0.536	4.473
2013-12-12	15:19:54	0.555	4.852
2013-12-12	15:20:54	0.502	4.873
2013-12-12	15:21:54	0.539	4.793
2013-12-12	15:22:54	0.53	4.616
2013-12-12	15:23:54	0.536	4.011
2013-12-12	15:24:54	0.505	3.45
2013-12-12	15:25:54	0.462	2.669
2013-12-12	15:26:54	0.453	2.573
2013-12-12	15:27:54	0.397	2.871
2013-12-12	15:28:54	0.437	2.709
2013-12-12	15:29:54	0.387	2.731
2013-12-12	15:30:54	0.428	2.898
2013-12-12	15:31:54	0.419	2.774
2013-12-12	15:32:54	0.412	2.722
2013-12-12	15:33:54	0.378	2.647
2013-12-12	15:34:54	0.409	2.66
2013-12-12	15:35:54	0.391	2.678
2013-12-12	15:36:54	0.332	2.145
2013-12-12	15:37:54	0.36	2.247
2013-12-12	15:38:54	0.335	2.269
2013-12-12	15:39:54	0.353	2.182
2013-12-12	15:40:54	0.366	3.019
2013-12-12	15:41:54	0.372	2.654
2013-12-12	15:42:54	0.375	2.725
2013-12-12	15:43:54	0.397	3.128
2013-12-12	15:44:54	0.453	3.001
2013-12-12	15:45:54	0.449	3.106
2013-12-12	15:46:54	0.508	3.171
2013-12-12	15:47:54	0.499	4.371
2013-12-12	15:48:54	0.502	5.304
2013-12-12	15:49:54	0.512	4.879
2013-12-12	15:50:54	0.555	4.734
2013-12-12	15:51:54	0.57	5.589
2013-12-12	15:52:54	0.527	5.549
2013-12-12	15:53:54	0.536	5.459
2013-12-12	15:54:54	0.518	6.64
2013-12-12	15:55:54	0.499	3.897
2013-12-12	15:56:54	0.533	2.57
2013-12-12	15:57:54	0.496	1.823
2013-12-12	15:58:54	0.481	1.231
2013-12-12	15:59:54	0.397	2.062
2013-12-12	16:00:54	0.369	1.996
2013-12-12	16:01:54	0.338	1.838
2013-12-12	16:02:54	0.319	1.299
2013-12-12	16:03:54	0.273	0.998
2013-12-12	16:04:54	0.27	0.933
2013-12-12	16:05:54	0.236	0.812
2013-12-12	16:06:54	0.211	1.032
2013-12-12	16:07:54	0.205	1.088
2013-12-12	16:08:54	0.186	1.674
2013-12-12	16:09:54	0.198	1.928
2013-12-12	16:10:54	0.236	2.03
2013-12-12	16:11:54	0.26	2.068
2013-12-12	16:12:54	0.282	2.058
2013-12-12	16:13:54	0.294	1.792
2013-12-12	16:14:54	0.285	1.755
2013-12-12	16:15:54	0.301	1.652
2013-12-12	16:16:54	0.282	1.519
2013-12-12	16:17:54	0.326	1.386
2013-12-12	16:18:54	0.301	1.454
2013-12-12	16:19:54	0.288	1.423
2013-12-12	16:20:54	0.316	1.479
2013-12-12	16:21:54	0.313	1.593
2013-12-12	16:22:54	0.332	1.897
2013-12-12	16:23:54	0.332	2.046
2013-12-12	16:24:54	0.375	2.133
2013-12-12	16:25:54	0.369	2.006
2013-12-12	16:26:54	0.36	1.91
2013-12-12	16:27:54	0.341	2.127
2013-12-12	16:28:54	0.347	2.384
2013-12-12	16:29:54	0.332	2.61
2013-12-12	16:30:54	0.322	2.644
2013-12-12	16:31:54	0.35	2.539
2013-12-12	16:32:54	0.332	2.567
2013-12-12	16:33:54	0.332	2.582
2013-12-12	16:34:54	0.338	3.14
2013-12-12	16:35:54	0.335	3.255
2013-12-12	16:36:54	0.363	3.453
2013-12-12	16:37:54	0.387	3.577
2013-12-12	16:38:54	0.437	4.173
2013-12-12	16:39:54	0.419	3.683
2013-12-12	16:40:54	0.449	3.413
2013-12-12	16:41:54	0.456	2.939
2013-12-12	16:42:54	0.456	2.39
2013-12-12	16:43:54	0.449	2.092
2013-12-12	16:44:54	0.468	2.086
2013-12-12	16:45:54	0.415	2.108
2013-12-12	16:46:54	0.403	2.474
2013-12-12	16:47:54	0.391	2.266
2013-12-12	16:48:54	0.384	1.996
2013-12-12	16:49:54	0.338	1.572
2013-12-12	16:50:54	0.319	1.2
2013-12-12	16:51:54	0.288	0.893
2013-12-12	16:52:54	0.264	0.75
2013-12-12	16:53:54	0.229	0.825
2013-12-12	16:54:54	0.205	0.914
2013-12-12	16:55:54	0.195	1.169
2013-12-12	16:56:54	0.208	1.286
2013-12-12	16:57:54	0.198	1.28
2013-12-12	16:58:54	0.205	1.255
2013-12-12	16:59:54	0.214	1.414
2013-12-12	17:00:54	0.248	1.429
2013-12-12	17:01:54	0.248	1.144
2013-12-12	17:02:54	0.239	0.973
2013-12-12	17:03:54	0.229	1.023
2013-12-12	17:04:54	0.223	1.296
2013-12-12	17:05:54	0.208	1.479
2013-12-12	17:06:54	0.223	1.652
2013-12-12	17:07:54	0.192	1.597
2013-12-12	17:08:54	0.195	1.5
2013-12-12	17:09:54	0.205	1.683
2013-12-12	17:10:54	0.233	1.668
2013-12-12	17:11:54	0.229	1.364
2013-12-12	17:12:54	0.242	1.466
2013-12-12	17:13:54	0.22	1.637
2013-12-12	17:14:54	0.229	1.522
2013-12-12	17:15:54	0.205	1.662
2013-12-12	17:16:54	0.214	1.708
2013-12-12	17:17:54	0.226	1.513
2013-12-12	17:18:54	0.223	1.488
2013-12-12	17:19:54	0.214	1.265
2013-12-12	17:20:54	0.242	1.119
2013-12-12	17:21:54	0.233	1.237
2013-12-12	17:22:54	0.22	1.386
2013-12-12	17:23:54	0.226	1.553
2013-12-12	17:24:54	0.242	1.637
2013-12-12	17:25:54	0.254	1.68
2013-12-12	17:26:54	0.248	2.117
2013-12-12	17:27:54	0.245	2.096
2013-12-12	17:28:54	0.242	2.489
2013-12-12	17:29:54	0.264	2.015
2013-12-12	17:30:54	0.26	1.916
2013-12-12	17:31:54	0.245	1.423
2013-12-12	17:32:54	0.251	1.807
2013-12-12	17:33:54	0.239	1.426
2013-12-12	17:34:54	0.229	1.432
2013-12-12	17:35:54	0.214	1.897
2013-12-12	17:36:54	0.205	1.891
2013-12-12	17:37:54	0.217	1.894
2013-12-12	17:38:54	0.245	1.844
2013-12-12	17:39:54	0.239	2.309
2013-12-12	17:40:54	0.276	2.706
2013-12-12	17:41:54	0.307	2.982
2013-12-12	17:42:54	0.335	3.029
2013-12-12	17:43:54	0.36	2.97
2013-12-12	17:44:54	0.363	2.688
2013-12-12	17:45:54	0.394	3.233
2013-12-12	17:46:54	0.434	3.329
2013-12-12	17:47:54	0.422	3.041
2013-12-12	17:48:54	0.403	2.796
2013-12-12	17:49:54	0.4	3.112
2013-12-12	17:50:54	0.403	2.542
2013-12-12	17:51:54	0.403	2.201
2013-12-12	17:52:54	0.412	1.894
2013-12-12	17:53:54	0.372	1.603
2013-12-12	17:54:54	0.403	1.361
2013-12-12	17:55:54	0.35	1.426
2013-12-12	17:56:54	0.322	1.507
2013-12-12	17:57:54	0.307	1.677
2013-12-12	17:58:54	0.298	2.353
2013-12-12	17:59:54	0.294	2.812
2013-12-12	18:00:54	0.326	3.252
2013-12-12	18:01:54	0.316	3.956
2013-12-12	18:02:54	0.366	3.968
2013-12-12	18:03:54	0.381	3.615
2013-12-12	18:04:54	0.422	3.624
2013-12-12	18:05:54	0.415	3.819
2013-12-12	18:06:54	0.453	3.732
2013-12-12	18:07:54	0.477	3.99
2013-12-12	18:08:54	0.425	3.54
2013-12-12	18:09:54	0.446	3.289
2013-12-12	18:10:54	0.493	3.457
2013-12-12	18:11:54	0.453	3.534
2013-12-12	18:12:54	0.422	3.429
2013-12-12	18:13:54	0.468	3.522
2013-12-12	18:14:54	0.459	4.399
2013-12-12	18:15:54	0.434	4.727
2013-12-12	18:16:54	0.471	3.618
2013-12-12	18:17:54	0.477	3.549
2013-12-12	18:18:54	0.477	4.241
2013-12-12	18:19:54	0.462	4.418
2013-12-12	18:20:54	0.484	3.9
2013-12-12	18:21:54	0.487	3.869
2013-12-12	18:22:54	0.471	3.484
2013-12-12	18:23:54	0.477	3.469
2013-12-12	18:24:54	0.425	3.37
2013-12-12	18:25:54	0.446	2.703
2013-12-12	18:26:54	0.415	3.863
2013-12-12	18:27:54	0.415	4.507
2013-12-12	18:28:54	0.443	5.388
2013-12-12	18:29:54	0.434	5.431
2013-12-12	18:30:54	0.484	3.872
2013-12-12	18:31:54	0.443	3.332
2013-12-12	18:32:54	0.419	3.01
2013-12-12	18:33:54	0.409	2.455
2013-12-12	18:34:54	0.387	2.241
2013-12-12	18:35:54	0.347	2.083
2013-12-12	18:36:54	0.332	2.207
2013-12-12	18:37:54	0.332	2.716
2013-12-12	18:38:54	0.322	3.162
2013-12-12	18:39:54	0.372	2.852
2013-12-12	18:40:54	0.36	3.612
2013-12-12	18:41:54	0.381	3.574
2013-12-12	18:42:54	0.44	3.422
2013-12-12	18:43:54	0.443	3.029
2013-12-12	18:44:54	0.474	3.016
2013-12-12	18:45:54	0.44	3.553
2013-12-12	18:46:54	0.462	3.872
2013-12-12	18:47:54	0.484	3.72
2013-12-12	18:48:54	0.4	3.339
2013-12-12	18:49:54	0.369	3.28
2013-12-12	18:50:54	0.384	2.914
2013-12-12	18:51:54	0.369	2.852
2013-12-12	18:52:54	0.332	2.933
2013-12-12	18:53:54	0.341	2.905
2013-12-12	18:54:54	0.332	2.496
2013-12-12	18:55:54	0.326	2.173
2013-12-12	18:56:54	0.316	1.711
2013-12-12	18:57:54	0.298	1.587
2013-12-12	18:58:54	0.288	1.72
2013-12-12	18:59:54	0.26	1.584
2013-12-12	19:00:54	0.267	1.631
2013-12-12	19:01:54	0.248	1.77
2013-12-12	19:02:54	0.242	1.714
2013-12-12	19:03:54	0.233	1.593
2013-12-12	19:04:54	0.201	1.566
2013-12-12	19:05:54	0.217	1.628
2013-12-12	19:06:54	0.186	1.875
2013-12-12	19:07:54	0.186	2.009
2013-12-12	19:08:54	0.189	2.055
2013-12-12	19:09:54	0.189	1.903
2013-12-12	19:10:54	0.183	2.613
2013-12-12	19:11:54	0.211	2.905
2013-12-12	19:12:54	0.254	3.131
2013-12-12	19:13:54	0.26	3.348
2013-12-12	19:14:54	0.282	3.023
2013-12-12	19:15:54	0.294	3.367
2013-12-12	19:16:54	0.335	3.311
2013-12-12	19:17:54	0.381	2.979
2013-12-12	19:18:54	0.391	3.007
2013-12-12	19:19:54	0.384	2.461
2013-12-12	19:20:54	0.363	2.238
2013-12-12	19:21:54	0.384	2.316
2013-12-12	19:22:54	0.344	2.077
2013-12-12	19:23:54	0.332	2.449
2013-12-12	19:24:54	0.31	2.784
2013-12-12	19:25:54	0.304	2.666
2013-12-12	19:26:54	0.304	3.075
2013-12-12	19:27:54	0.276	2.626
2013-12-12	19:28:54	0.279	2.049
2013-12-12	19:29:54	0.257	1.86
2013-12-12	19:30:54	0.254	1.631
2013-12-12	19:31:54	0.26	1.46
2013-12-12	19:32:54	0.257	1.404
2013-12-12	19:33:54	0.248	1.386
2013-12-12	19:34:54	0.257	1.243
2013-12-12	19:35:54	0.229	1.023
2013-12-12	19:36:54	0.236	0.992
2013-12-12	19:37:54	0.217	0.75
2013-12-12	19:38:54	0.195	0.583
2013-12-12	19:39:54	0.17	0.481
2013-12-12	19:40:54	0.149	0.512
2013-12-12	19:41:54	0.14	0.763
2013-12-12	19:42:54	0.143	0.871
2013-12-12	19:43:54	0.133	1.386
2013-12-12	19:44:54	0.177	1.513
2013-12-12	19:45:54	0.177	1.479
2013-12-12	19:46:54	0.189	2.03
2013-12-12	19:47:54	0.22	2.263
2013-12-12	19:48:54	0.205	2.331
2013-12-12	19:49:54	0.254	2.269
2013-12-12	19:50:54	0.264	2.356
2013-12-12	19:51:54	0.279	2.055
2013-12-12	19:52:54	0.273	2.015
2013-12-12	19:53:54	0.264	2.096
2013-12-12	19:54:54	0.27	2.362
2013-12-12	19:55:54	0.248	2.232
2013-12-12	19:56:54	0.257	3.187
2013-12-12	19:57:54	0.248	2.567
2013-12-12	19:58:54	0.276	2.452
2013-12-12	19:59:54	0.254	2.399
2013-12-12	20:00:54	0.251	3.227
2013-12-12	20:01:54	0.288	3.026
2013-12-12	20:02:54	0.288	2.688
2013-12-12	20:03:54	0.319	2.341
2013-12-12	20:04:54	0.31	2.464
2013-12-12	20:05:54	0.347	3.103
2013-12-12	20:06:54	0.341	3.788
2013-12-12	20:07:54	0.344	4.331
2013-12-12	20:08:54	0.369	4.219
2013-12-12	20:09:54	0.35	4.269
2013-12-12	20:10:54	0.387	4.414
2013-12-12	20:11:54	0.397	4.424
2013-12-12	20:12:54	0.397	4.241
2013-12-12	20:13:54	0.403	3.962
2013-12-12	20:14:54	0.409	3.726
2013-12-12	20:15:54	0.431	4.08
2013-12-12	20:16:54	0.428	4.232
2013-12-12	20:17:54	0.409	4.538
2013-12-12	20:18:54	0.394	5.174
2013-12-12	20:19:54	0.428	4.994
2013-12-12	20:20:54	0.474	5.069
2013-12-12	20:21:54	0.437	5.834
2013-12-12	20:22:54	0.471	5.05
2013-12-12	20:23:54	0.428	4.662
2013-12-12	20:24:54	0.462	4.504
2013-12-12	20:25:54	0.459	4.256
2013-12-12	20:26:54	0.456	4.557
2013-12-12	20:27:54	0.496	5.859
2013-12-12	20:28:54	0.449	5.27
2013-12-12	20:29:54	0.453	5.062
2013-12-12	20:30:54	0.465	4.852
2013-12-12	20:31:54	0.487	5.428
2013-12-12	20:32:54	0.425	4.693
2013-12-12	20:33:54	0.443	3.537
2013-12-12	20:34:54	0.428	3.063
2013-12-12	20:35:54	0.366	1.758
2013-12-12	20:36:54	0.344	1.547
2013-12-12	20:37:54	0.304	0.976
2013-12-12	20:38:54	0.282	0.719
2013-12-12	20:39:54	0.233	0.701
2013-12-12	20:40:54	0.201	0.651
2013-12-12	20:41:54	0.192	0.725
2013-12-12	20:42:54	0.192	0.763
2013-12-12	20:43:54	0.158	0.794
2013-12-12	20:44:54	0.155	1.29
2013-12-12	20:45:54	0.14	1.73
2013-12-12	20:46:54	0.146	2.319
2013-12-12	20:47:54	0.158	2.874
2013-12-12	20:48:54	0.201	3.751
2013-12-12	20:49:54	0.214	4.414
2013-12-12	20:50:54	0.267	5.118
2013-12-12	20:51:54	0.31	4.715
2013-12-12	20:52:54	0.341	3.971
2013-12-12	20:53:54	0.391	3.934
2013-12-12	20:54:54	0.375	4.777
2013-12-12	20:55:54	0.437	4.917
2013-12-12	20:56:54	0.406	4.619
2013-12-12	20:57:54	0.425	4.015
2013-12-12	20:58:54	0.468	3.891
2013-12-12	20:59:54	0.453	3.977
2013-12-12	21:00:54	0.434	3.506
2013-12-12	21:01:54	0.443	2.861
2013-12-12	21:02:54	0.403	2.681
2013-12-12	21:03:54	0.369	2.266
2013-12-12	21:04:54	0.384	2.089
2013-12-12	21:05:54	0.329	1.491
2013-12-12	21:06:54	0.338	1.423
2013-12-12	21:07:54	0.307	1.677
2013-12-12	21:08:54	0.282	2.719
2013-12-12	21:09:54	0.276	2.864
2013-12-12	21:10:54	0.251	2.799
2013-12-12	21:11:54	0.273	2.691
2013-12-12	21:12:54	0.257	3.088
2013-12-12	21:13:54	0.264	4.089
2013-12-12	21:14:54	0.273	3.953
2013-12-12	21:15:54	0.329	3.193
2013-12-12	21:16:54	0.316	2.592
2013-12-12	21:17:54	0.291	2.322
2013-12-12	21:18:54	0.31	2.598
2013-12-12	21:19:54	0.288	2.713
2013-12-12	21:20:54	0.291	2.235
2013-12-12	21:21:54	0.276	2.79
2013-12-12	21:22:54	0.316	2.471
2013-12-12	21:23:54	0.301	1.9
2013-12-12	21:24:54	0.298	1.851
2013-12-12	21:25:54	0.282	2.139
2013-12-12	21:26:54	0.285	2.099
2013-12-12	21:27:54	0.279	2.13
2013-12-12	21:28:54	0.282	2.089
2013-12-12	21:29:54	0.294	1.9
2013-12-12	21:30:54	0.288	1.72
2013-12-12	21:31:54	0.257	1.938
2013-12-12	21:32:54	0.267	2.151
2013-12-12	21:33:54	0.282	2.142
2013-12-12	21:34:54	0.285	2.288
2013-12-12	21:35:54	0.27	2.313
2013-12-12	21:36:54	0.254	1.931
2013-12-12	21:37:54	0.254	1.814
2013-12-12	21:38:54	0.223	1.472
2013-12-12	21:39:54	0.236	1.066
2013-12-12	21:40:54	0.195	0.769
2013-12-12	21:41:54	0.183	0.639
2013-12-12	21:42:54	0.143	0.713
2013-12-12	21:43:54	0.149	2.006
2013-12-12	21:44:54	0.146	2.387
2013-12-12	21:45:54	0.161	2.229
2013-12-12	21:46:54	0.18	2.387
2013-12-12	21:47:54	0.167	2.003
2013-12-12	21:48:54	0.186	1.978
2013-12-12	21:49:54	0.167	1.761
2013-12-12	21:50:54	0.174	1.531
2013-12-12	21:51:54	0.177	1.333
2013-12-12	21:52:54	0.155	1.274
2013-12-12	21:53:54	0.161	1.231
2013-12-12	21:54:54	0.158	1.311
2013-12-12	21:55:54	0.158	1.429
2013-12-12	21:56:54	0.167	1.566
2013-12-12	21:57:54	0.195	1.761
2013-12-12	21:58:54	0.18	1.906
2013-12-12	21:59:54	0.177	2.204
2013-12-12	22:00:54	0.208	2.012
2013-12-12	22:01:54	0.223	3.147
2013-12-12	22:02:54	0.236	4.058
2013-12-12	22:03:54	0.251	4.232
2013-12-12	22:04:54	0.245	3.584
2013-12-12	22:05:54	0.288	3.68
2013-12-12	22:06:54	0.288	4.576
2013-12-12	22:07:54	0.313	4.452
2013-12-12	22:08:54	0.332	4.414
2013-12-12	22:09:54	0.375	4.086
2013-12-12	22:10:54	0.412	3.841
2013-12-12	22:11:54	0.375	3.308
2013-12-12	22:12:54	0.381	3.9
2013-12-12	22:13:54	0.369	3.546
2013-12-12	22:14:54	0.378	3.023
2013-12-12	22:15:54	0.344	3.106
2013-12-12	22:16:54	0.338	2.725
2013-12-12	22:17:54	0.332	2.142
2013-12-12	22:18:54	0.329	1.922
2013-12-12	22:19:54	0.319	1.919
2013-12-12	22:20:54	0.322	1.764
2013-12-12	22:21:54	0.282	1.748
2013-12-12	22:22:54	0.298	1.727
2013-12-12	22:23:54	0.276	1.996
2013-12-12	22:24:54	0.276	1.91
2013-12-12	22:25:54	0.273	1.903
2013-12-12	22:26:54	0.279	1.699
2013-12-12	22:27:54	0.245	1.711
2013-12-12	22:28:54	0.248	1.764
2013-12-12	22:29:54	0.239	1.705
2013-12-12	22:30:54	0.245	1.801
2013-12-12	22:31:54	0.236	1.993
2013-12-12	22:32:54	0.276	2.313
2013-12-12	22:33:54	0.288	2.458
2013-12-12	22:34:54	0.301	2.415
2013-12-12	22:35:54	0.319	2.22
2013-12-12	22:36:54	0.322	1.829
2013-12-12	22:37:54	0.322	1.516
2013-12-12	22:38:54	0.294	1.215
2013-12-12	22:39:54	0.26	1.06
2013-12-12	22:40:54	0.236	0.772
2013-12-12	22:41:54	0.211	0.701
2013-12-12	22:42:54	0.195	0.53
2013-12-12	22:43:54	0.17	0.415
2013-12-12	22:44:54	0.127	0.422
2013-12-12	22:45:54	0.143	0.381
2013-12-12	22:46:54	0.133	0.583
2013-12-12	22:47:54	0.133	1.28
2013-12-12	22:48:54	0.152	1.643
2013-12-12	22:49:54	0.18	2.474
2013-12-12	22:50:54	0.183	3.224
2013-12-12	22:51:54	0.229	2.238
2013-12-12	22:52:54	0.245	1.835
2013-12-12	22:53:54	0.242	1.423
2013-12-12	22:54:54	0.233	1.311
2013-12-12	22:55:54	0.214	1.29
2013-12-12	22:56:54	0.201	1.209
2013-12-12	22:57:54	0.177	1.271
2013-12-12	22:58:54	0.18	1.24
2013-12-12	22:59:54	0.164	1.255
2013-12-12	23:00:54	0.164	1.299
2013-12-12	23:01:54	0.177	1.361
2013-12-12	23:02:54	0.164	1.448
2013-12-12	23:03:54	0.167	1.472
2013-12-12	23:04:54	0.152	1.197
2013-12-12	23:05:54	0.164	1.042
2013-12-12	23:06:54	0.161	0.936
2013-12-12	23:07:54	0.158	0.908
2013-12-12	23:08:54	0.167	1.054
2013-12-12	23:09:54	0.18	1.293
2013-12-12	23:10:54	0.198	1.187
2013-12-12	23:11:54	0.208	1.023
2013-12-12	23:12:54	0.189	0.955
2013-12-12	23:13:54	0.161	0.787
2013-12-12	23:14:54	0.146	0.716
2013-12-12	23:15:54	0.146	0.893
2013-12-12	23:16:54	0.143	1.057
2013-12-12	23:17:54	0.14	1.119
2013-12-12	23:18:54	0.136	1.079
2013-12-12	23:19:54	0.164	1.144
2013-12-12	23:20:54	0.174	1.383
2013-12-12	23:21:54	0.183	1.714
2013-12-12	23:22:54	0.226	1.953
2013-12-12	23:23:54	0.223	2.099
2013-12-12	23:24:54	0.267	2.356
2013-12-12	23:25:54	0.282	2.198
2013-12-12	23:26:54	0.291	2.043
2013-12-12	23:27:54	0.291	1.987
2013-12-12	23:28:54	0.304	2.077
2013-12-12	23:29:54	0.294	2.22
2013-12-12	23:30:54	0.31	2.74
2013-12-12	23:31:54	0.288	2.601
2013-12-12	23:32:54	0.294	2.372
2013-12-12	23:33:54	0.279	2.316
2013-12-12	23:34:54	0.251	2.244
2013-12-12	23:35:54	0.291	2.393
2013-12-12	23:36:54	0.285	2.331
2013-12-12	23:37:54	0.31	2.111
2013-12-12	23:38:54	0.304	2.052
2013-12-12	23:39:54	0.304	1.823
2013-12-12	23:40:54	0.313	1.606
2013-12-12	23:41:54	0.307	1.634
2013-12-12	23:42:54	0.285	1.451
2013-12-12	23:43:54	0.267	1.677
2013-12-12	23:44:54	0.229	1.457
2013-12-12	23:45:54	0.22	1.246
2013-12-12	23:46:54	0.214	1.206
2013-12-12	23:47:54	0.192	1.172
2013-12-12	23:48:54	0.18	1.308
2013-12-12	23:49:54	0.183	1.835
2013-12-12	23:50:54	0.183	1.745
2013-12-12	23:51:54	0.189	2.015
2013-12-12	23:52:54	0.189	2.257
2013-12-12	23:53:54	0.211	1.807
2013-12-12	23:54:54	0.183	1.42
2013-12-12	23:55:54	0.189	0.989
2013-12-12	23:56:54	0.177	0.834
2013-12-12	23:57:54	0.183	0.781
2013-12-12	23:58:54	0.161	1.091
2013-12-12	23:59:54	0.192	1.451
2013-12-13	00:00:54	0.208	1.724
2013-12-13	00:01:54	0.226	1.758
2013-12-13	00:02:54	0.201	1.472
2013-12-13	00:03:54	0.236	1.513
2013-12-13	00:04:54	0.264	1.194
2013-12-13	00:05:54	0.236	0.927
2013-12-13	00:06:54	0.205	0.763
2013-12-13	00:07:54	0.189	0.654
2013-12-13	00:08:54	0.177	0.49
2013-12-13	00:09:54	0.155	0.449
2013-12-13	00:10:54	0.14	0.44
2013-12-13	00:11:54	0.177	0.425
2013-12-13	00:12:54	0.118	0.431
2013-12-13	00:13:54	0.115	0.58
2013-12-13	00:14:54	0.099	0.595
2013-12-13	00:15:54	0.093	0.719
2013-12-13	00:16:54	0.093	0.868
2013-12-13	00:17:54	0.093	0.936
2013-12-13	00:18:54	0.112	1.023
2013-12-13	00:19:54	0.118	0.976
2013-12-13	00:20:54	0.108	1.094
2013-12-13	00:21:54	0.13	1.088
2013-12-13	00:22:54	0.13	1.194
2013-12-13	00:23:54	0.13	1.268
2013-12-13	00:24:54	0.152	1.352
2013-12-13	00:25:54	0.152	1.321
2013-12-13	00:26:54	0.149	2.006
2013-12-13	00:27:54	0.183	1.872
2013-12-13	00:28:54	0.158	1.817
2013-12-13	00:29:54	0.208	1.544
2013-12-13	00:30:54	0.177	1.246
2013-12-13	00:31:54	0.186	1.339
2013-12-13	00:32:54	0.22	1.401
2013-12-13	00:33:54	0.208	1.494
2013-12-13	00:34:54	0.192	1.349
2013-12-13	00:35:54	0.189	1.135
2013-12-13	00:36:54	0.189	1.11
2013-12-13	00:37:54	0.183	1.038
2013-12-13	00:38:54	0.174	0.924
2013-12-13	00:39:54	0.192	0.84
2013-12-13	00:40:54	0.158	0.843
2013-12-13	00:41:54	0.158	0.859
2013-12-13	00:42:54	0.143	0.735
2013-12-13	00:43:54	0.146	0.654
2013-12-13	00:44:54	0.136	0.598
2013-12-13	00:45:54	0.136	0.694
2013-12-13	00:46:54	0.136	0.803
2013-12-13	00:47:54	0.136	0.918
2013-12-13	00:48:54	0.161	0.883
2013-12-13	00:49:54	0.183	0.983
2013-12-13	00:50:54	0.183	0.952
2013-12-13	00:51:54	0.17	1.073
2013-12-13	00:52:54	0.211	0.998
2013-12-13	00:53:54	0.195	0.893
2013-12-13	00:54:54	0.177	0.732
2013-12-13	00:55:54	0.186	0.645
2013-12-13	00:56:54	0.161	0.592
2013-12-13	00:57:54	0.158	0.577
2013-12-13	00:58:54	0.158	0.614
2013-12-13	00:59:54	0.13	0.567
2013-12-13	01:00:54	0.127	0.493
2013-12-13	01:01:54	0.112	0.484
2013-12-13	01:02:54	0.112	0.589
2013-12-13	01:03:54	0.096	1.004
2013-12-13	01:04:54	0.115	1.147
2013-12-13	01:05:54	0.121	1.252
2013-12-13	01:06:54	0.155	1.438
2013-12-13	01:07:54	0.161	1.441
2013-12-13	01:08:54	0.17	1.441
2013-12-13	01:09:54	0.17	1.237
2013-12-13	01:10:54	0.177	1.054
2013-12-13	01:11:54	0.214	0.955
2013-12-13	01:12:54	0.18	0.75
2013-12-13	01:13:54	0.149	0.645
2013-12-13	01:14:54	0.155	0.539
2013-12-13	01:15:54	0.136	0.462
2013-12-13	01:16:54	0.118	0.366
2013-12-13	01:17:54	0.108	0.313
2013-12-13	01:18:54	0.102	0.313
2013-12-13	01:19:54	0.087	0.326
2013-12-13	01:20:54	0.09	0.412
2013-12-13	01:21:54	0.099	0.614
2013-12-13	01:22:54	0.108	0.843
2013-12-13	01:23:54	0.112	1.215
2013-12-13	01:24:54	0.124	1.448
2013-12-13	01:25:54	0.155	1.652
2013-12-13	01:26:54	0.158	1.872
2013-12-13	01:27:54	0.17	1.693
2013-12-13	01:28:54	0.177	1.485
2013-12-13	01:29:54	0.155	1.166
2013-12-13	01:30:54	0.161	0.862
2013-12-13	01:31:54	0.13	0.725
2013-12-13	01:32:54	0.143	0.697
2013-12-13	01:33:54	0.115	0.738
2013-12-13	01:34:54	0.102	0.725
2013-12-13	01:35:54	0.093	0.639
2013-12-13	01:36:54	0.096	0.536
2013-12-13	01:37:54	0.09	0.515
2013-12-13	01:38:54	0.084	0.456
2013-12-13	01:39:54	0.078	0.465
2013-12-13	01:40:54	0.087	0.729
2013-12-13	01:41:54	0.078	0.719
2013-12-13	01:42:54	0.09	0.608
2013-12-13	01:43:54	0.078	0.552
2013-12-13	01:44:54	0.09	0.583
2013-12-13	01:45:54	0.078	0.543
2013-12-13	01:46:54	0.09	0.533
2013-12-13	01:47:54	0.084	1.491
2013-12-13	01:48:54	0.084	2.737
2013-12-13	01:49:54	0.084	3.153
2013-12-13	01:50:54	0.102	2.948
2013-12-13	01:51:54	0.112	2.474
2013-12-13	01:52:54	0.127	3.05
2013-12-13	01:53:54	0.121	2.939
2013-12-13	01:54:54	0.112	1.634
2013-12-13	01:55:54	0.124	1.073
2013-12-13	01:56:54	0.115	0.859
2013-12-13	01:57:54	0.112	0.741
2013-12-13	01:58:54	0.099	0.763
2013-12-13	01:59:54	0.099	0.828
2013-12-13	02:00:54	0.099	1.457
2013-12-13	02:01:54	0.105	2.39
2013-12-13	02:02:54	0.102	1.941
2013-12-13	02:03:54	0.105	2.477
2013-12-13	02:04:54	0.105	3.639
2013-12-13	02:05:54	0.127	4.343
2013-12-13	02:06:54	0.146	3.487
2013-12-13	02:07:54	0.183	3.112
2013-12-13	02:08:54	0.174	2.548
2013-12-13	02:09:54	0.18	3.072
2013-12-13	02:10:54	0.195	3.004
2013-12-13	02:11:54	0.201	2.474
2013-12-13	02:12:54	0.186	2.285
2013-12-13	02:13:54	0.177	2.421
2013-12-13	02:14:54	0.18	2.027
2013-12-13	02:15:54	0.167	2.22
2013-12-13	02:16:54	0.189	2.793
2013-12-13	02:17:54	0.195	2.592
2013-12-13	02:18:54	0.192	2.452
2013-12-13	02:19:54	0.201	2.198
2013-12-13	02:20:54	0.195	2.406
2013-12-13	02:21:54	0.229	2.492
2013-12-13	02:22:54	0.205	2.409
2013-12-13	02:23:54	0.208	2.446
2013-12-13	02:24:54	0.226	2.644
2013-12-13	02:25:54	0.217	2.117
2013-12-13	02:26:54	0.214	1.671
2013-12-13	02:27:54	0.205	1.255
2013-12-13	02:28:54	0.189	1.073
2013-12-13	02:29:54	0.174	0.989
2013-12-13	02:30:54	0.146	1.051
2013-12-13	02:31:54	0.161	1.138
2013-12-13	02:32:54	0.14	1.066
2013-12-13	02:33:54	0.136	1.094
2013-12-13	02:34:54	0.14	1.153
2013-12-13	02:35:54	0.14	1.274
2013-12-13	02:36:54	0.143	1.33
2013-12-13	02:37:54	0.143	1.283
2013-12-13	02:38:54	0.152	1.339
2013-12-13	02:39:54	0.146	1.445
2013-12-13	02:40:54	0.149	1.485
2013-12-13	02:41:54	0.149	1.578
2013-12-13	02:42:54	0.152	1.81
2013-12-13	02:43:54	0.146	2.092
2013-12-13	02:44:54	0.189	2.322
2013-12-13	02:45:54	0.186	2.099
2013-12-13	02:46:54	0.201	1.972
2013-12-13	02:47:54	0.211	1.801
2013-12-13	02:48:54	0.195	1.655
2013-12-13	02:49:54	0.18	1.637
2013-12-13	02:50:54	0.183	1.655
2013-12-13	02:51:54	0.167	1.491
2013-12-13	02:52:54	0.177	1.15
2013-12-13	02:53:54	0.149	0.93
2013-12-13	02:54:54	0.143	0.719
2013-12-13	02:55:54	0.13	0.623
2013-12-13	02:56:54	0.121	0.484
2013-12-13	02:57:54	0.108	0.521
2013-12-13	02:58:54	0.102	0.57
2013-12-13	02:59:54	0.096	0.453
2013-12-13	03:00:54	0.081	0.44
2013-12-13	03:01:54	0.081	0.422
2013-12-13	03:02:54	0.074	0.4
2013-12-13	03:03:54	0.074	0.428
2013-12-13	03:04:54	0.081	0.508
2013-12-13	03:05:54	0.09	0.546
2013-12-13	03:06:54	0.096	0.856
2013-12-13	03:07:54	0.105	1.032
2013-12-13	03:08:54	0.121	1.172
2013-12-13	03:09:54	0.136	1.243
2013-12-13	03:10:54	0.155	1.153
2013-12-13	03:11:54	0.158	1.042
2013-12-13	03:12:54	0.177	0.976
2013-12-13	03:13:54	0.152	0.828
2013-12-13	03:14:54	0.143	0.828
2013-12-13	03:15:54	0.161	0.642
2013-12-13	03:16:54	0.146	0.601
2013-12-13	03:17:54	0.152	0.533
2013-12-13	03:18:54	0.127	0.518
2013-12-13	03:19:54	0.127	0.577
2013-12-13	03:20:54	0.121	0.701
2013-12-13	03:21:54	0.127	0.636
2013-12-13	03:22:54	0.133	0.573
2013-12-13	03:23:54	0.124	0.564
2013-12-13	03:24:54	0.13	0.499
2013-12-13	03:25:54	0.133	0.446
2013-12-13	03:26:54	0.121	0.446
2013-12-13	03:27:54	0.124	0.449
2013-12-13	03:28:54	0.127	0.394
2013-12-13	03:29:54	0.099	0.347
2013-12-13	03:30:54	0.087	0.527
2013-12-13	03:31:54	0.09	0.57
2013-12-13	03:32:54	0.09	0.577
2013-12-13	03:33:54	0.099	0.524
2013-12-13	03:34:54	0.093	0.456
2013-12-13	03:35:54	0.084	0.387
2013-12-13	03:36:54	0.084	0.372
2013-12-13	03:37:54	0.059	0.301
2013-12-13	03:38:54	0.062	0.254
2013-12-13	03:39:54	0.053	0.294
2013-12-13	03:40:54	0.053	0.36
2013-12-13	03:41:54	0.056	0.58
2013-12-13	03:42:54	0.065	0.778
2013-12-13	03:43:54	0.087	1.073
2013-12-13	03:44:54	0.102	1.525
2013-12-13	03:45:54	0.121	1.621
2013-12-13	03:46:54	0.118	1.761
2013-12-13	03:47:54	0.13	1.699
2013-12-13	03:48:54	0.146	1.686
2013-12-13	03:49:54	0.146	1.783
2013-12-13	03:50:54	0.164	1.919
2013-12-13	03:51:54	0.164	1.972
2013-12-13	03:52:54	0.195	1.841
2013-12-13	03:53:54	0.226	1.72
2013-12-13	03:54:54	0.217	1.535
2013-12-13	03:55:54	0.22	1.497
2013-12-13	03:56:54	0.22	1.367
2013-12-13	03:57:54	0.257	1.321
2013-12-13	03:58:54	0.217	1.367
2013-12-13	03:59:54	0.214	1.485
2013-12-13	04:00:54	0.195	1.655
2013-12-13	04:01:54	0.198	1.711
2013-12-13	04:02:54	0.17	1.497
2013-12-13	04:03:54	0.167	1.426
2013-12-13	04:04:54	0.158	1.46
2013-12-13	04:05:54	0.155	1.135
2013-12-13	04:06:54	0.136	1.076
2013-12-13	04:07:54	0.143	0.877
2013-12-13	04:08:54	0.14	0.75
2013-12-13	04:09:54	0.118	0.636
2013-12-13	04:10:54	0.112	0.645
2013-12-13	04:11:54	0.115	0.704
2013-12-13	04:12:54	0.112	1.042
2013-12-13	04:13:54	0.118	1.33
2013-12-13	04:14:54	0.115	1.621
2013-12-13	04:15:54	0.149	1.941
2013-12-13	04:16:54	0.146	1.783
2013-12-13	04:17:54	0.146	1.829
2013-12-13	04:18:54	0.17	2.139
2013-12-13	04:19:54	0.164	1.658
2013-12-13	04:20:54	0.205	1.423
2013-12-13	04:21:54	0.167	1.5
2013-12-13	04:22:54	0.186	1.15
2013-12-13	04:23:54	0.158	1.076
2013-12-13	04:24:54	0.158	1.091
2013-12-13	04:25:54	0.167	1.28
2013-12-13	04:26:54	0.161	1.776
2013-12-13	04:27:54	0.183	2.046
2013-12-13	04:28:54	0.208	2.418
2013-12-13	04:29:54	0.264	2.982
2013-12-13	04:30:54	0.298	3.302
2013-12-13	04:31:54	0.307	3.255
2013-12-13	04:32:54	0.35	2.619
2013-12-13	04:33:54	0.338	2.133
2013-12-13	04:34:54	0.329	1.875
2013-12-13	04:35:54	0.316	1.519
2013-12-13	04:36:54	0.27	1.367
2013-12-13	04:37:54	0.254	1.324
2013-12-13	04:38:54	0.226	1.311
2013-12-13	04:39:54	0.208	1.237
2013-12-13	04:40:54	0.233	1.212
2013-12-13	04:41:54	0.201	1.271
2013-12-13	04:42:54	0.192	1.553
2013-12-13	04:43:54	0.22	1.9
2013-12-13	04:44:54	0.233	2.114
2013-12-13	04:45:54	0.245	2.384
2013-12-13	04:46:54	0.294	2.217
2013-12-13	04:47:54	0.276	1.956
2013-12-13	04:48:54	0.276	1.916
2013-12-13	04:49:54	0.257	1.745
2013-12-13	04:50:54	0.248	1.587
2013-12-13	04:51:54	0.226	1.361
2013-12-13	04:52:54	0.223	1.345
2013-12-13	04:53:54	0.211	1.342
2013-12-13	04:54:54	0.205	1.172
2013-12-13	04:55:54	0.208	1.035
2013-12-13	04:56:54	0.183	0.973
2013-12-13	04:57:54	0.198	0.871
2013-12-13	04:58:54	0.167	0.71
2013-12-13	04:59:54	0.136	0.515
2013-12-13	05:00:54	0.121	0.412
2013-12-13	05:01:54	0.115	0.515
2013-12-13	05:02:54	0.093	0.79
2013-12-13	05:03:54	0.078	0.865
2013-12-13	05:04:54	0.087	0.905
2013-12-13	05:05:54	0.087	1.128
2013-12-13	05:06:54	0.09	1.37
2013-12-13	05:07:54	0.099	1.441
2013-12-13	05:08:54	0.112	1.426
2013-12-13	05:09:54	0.118	1.469
2013-12-13	05:10:54	0.127	1.383
2013-12-13	05:11:54	0.118	1.364
2013-12-13	05:12:54	0.13	1.274
2013-12-13	05:13:54	0.121	1.141
2013-12-13	05:14:54	0.121	0.97
2013-12-13	05:15:54	0.118	1.069
2013-12-13	05:16:54	0.14	1.395
2013-12-13	05:17:54	0.13	1.615
2013-12-13	05:18:54	0.133	1.969
2013-12-13	05:19:54	0.152	2.13
2013-12-13	05:20:54	0.164	2.22
2013-12-13	05:21:54	0.18	2.368
2013-12-13	05:22:54	0.201	2.415
2013-12-13	05:23:54	0.192	2.285
2013-12-13	05:24:54	0.167	2.043
2013-12-13	05:25:54	0.189	1.866
2013-12-13	05:26:54	0.174	1.826
2013-12-13	05:27:54	0.192	2.018
2013-12-13	05:28:54	0.167	2.17
2013-12-13	05:29:54	0.161	2.195
2013-12-13	05:30:54	0.189	1.903
2013-12-13	05:31:54	0.17	1.776
2013-12-13	05:32:54	0.192	1.879
2013-12-13	05:33:54	0.226	1.438
2013-12-13	05:34:54	0.254	1.482
2013-12-13	05:35:54	0.267	1.29
2013-12-13	05:36:54	0.223	1.029
2013-12-13	05:37:54	0.236	0.955
2013-12-13	05:38:54	0.198	0.701
2013-12-13	05:39:54	0.177	0.738
2013-12-13	05:40:54	0.155	0.936
2013-12-13	05:41:54	0.152	1.15
2013-12-13	05:42:54	0.14	1.386
2013-12-13	05:43:54	0.124	1.755
2013-12-13	05:44:54	0.152	1.748
2013-12-13	05:45:54	0.146	2.04
2013-12-13	05:46:54	0.195	2.61
2013-12-13	05:47:54	0.233	2.613
2013-12-13	05:48:54	0.26	2.337
2013-12-13	05:49:54	0.233	2.217
2013-12-13	05:50:54	0.236	2.046
2013-12-13	05:51:54	0.226	1.783
2013-12-13	05:52:54	0.229	1.64
2013-12-13	05:53:54	0.233	1.448
2013-12-13	05:54:54	0.205	1.643
2013-12-13	05:55:54	0.198	2.086
2013-12-13	05:56:54	0.205	2.619
2013-12-13	05:57:54	0.205	2.477
2013-12-13	05:58:54	0.226	2.164
2013-12-13	05:59:54	0.22	1.795
2013-12-13	06:00:54	0.226	1.714
2013-12-13	06:01:54	0.22	1.559
2013-12-13	06:02:54	0.214	1.55
2013-12-13	06:03:54	0.198	1.674
2013-12-13	06:04:54	0.22	1.752
2013-12-13	06:05:54	0.245	1.841
2013-12-13	06:06:54	0.22	2.058
2013-12-13	06:07:54	0.226	2.275
2013-12-13	06:08:54	0.254	2.158
2013-12-13	06:09:54	0.242	1.941
2013-12-13	06:10:54	0.248	1.903
2013-12-13	06:11:54	0.236	1.894
2013-12-13	06:12:54	0.254	1.91
2013-12-13	06:13:54	0.242	1.838
2013-12-13	06:14:54	0.242	1.996
2013-12-13	06:15:54	0.248	1.767
2013-12-13	06:16:54	0.254	1.804
2013-12-13	06:17:54	0.236	1.745
2013-12-13	06:18:54	0.22	1.38
2013-12-13	06:19:54	0.22	1.057
2013-12-13	06:20:54	0.192	0.899
2013-12-13	06:21:54	0.161	0.862
2013-12-13	06:22:54	0.161	0.66
2013-12-13	06:23:54	0.13	0.508
2013-12-13	06:24:54	0.124	0.567
2013-12-13	06:25:54	0.105	0.577
2013-12-13	06:26:54	0.105	0.673
2013-12-13	06:27:54	0.105	0.744
2013-12-13	06:28:54	0.105	0.694
2013-12-13	06:29:54	0.105	0.713
2013-12-13	06:30:54	0.102	0.775
2013-12-13	06:31:54	0.115	0.735
2013-12-13	06:32:54	0.093	0.558
2013-12-13	06:33:54	0.108	0.456
2013-12-13	06:34:54	0.087	0.394
2013-12-13	06:35:54	0.093	0.403
2013-12-13	06:36:54	0.087	0.673
2013-12-13	06:37:54	0.084	0.67
2013-12-13	06:38:54	0.099	0.8
2013-12-13	06:39:54	0.102	0.812
2013-12-13	06:40:54	0.118	0.729
2013-12-13	06:41:54	0.099	0.716
2013-12-13	06:42:54	0.108	0.697
2013-12-13	06:43:54	0.124	0.573
2013-12-13	06:44:54	0.102	0.422
2013-12-13	06:45:54	0.093	0.326
2013-12-13	06:46:54	0.087	0.378
2013-12-13	06:47:54	0.087	0.459
2013-12-13	06:48:54	0.099	0.673
2013-12-13	06:49:54	0.127	0.778
2013-12-13	06:50:54	0.124	0.753
2013-12-13	06:51:54	0.133	0.877
2013-12-13	06:52:54	0.161	1.066
2013-12-13	06:53:54	0.155	1.194
2013-12-13	06:54:54	0.186	1.135
2013-12-13	06:55:54	0.161	0.958
2013-12-13	06:56:54	0.152	0.955
2013-12-13	06:57:54	0.149	0.976
2013-12-13	06:58:54	0.14	0.905
2013-12-13	06:59:54	0.136	0.79
2013-12-13	07:00:54	0.121	0.908
2013-12-13	07:01:54	0.118	0.766
2013-12-13	07:02:54	0.112	0.697
2013-12-13	07:03:54	0.105	0.666
2013-12-13	07:04:54	0.115	0.632
2013-12-13	07:05:54	0.099	0.735
2013-12-13	07:06:54	0.096	0.905
2013-12-13	07:07:54	0.093	0.896
2013-12-13	07:08:54	0.105	0.933
2013-12-13	07:09:54	0.102	0.825
2013-12-13	07:10:54	0.112	0.701
2013-12-13	07:11:54	0.118	0.701
2013-12-13	07:12:54	0.118	0.812
2013-12-13	07:13:54	0.133	0.787
2013-12-13	07:14:54	0.108	0.679
2013-12-13	07:15:54	0.108	0.564
2013-12-13	07:16:54	0.121	0.422
2013-12-13	07:17:54	0.108	0.394
2013-12-13	07:18:54	0.099	0.657
2013-12-13	07:19:54	0.102	0.67
2013-12-13	07:20:54	0.105	0.964
2013-12-13	07:21:54	0.112	1.144
2013-12-13	07:22:54	0.118	1.283
2013-12-13	07:23:54	0.127	1.411
2013-12-13	07:24:54	0.136	1.556
2013-12-13	07:25:54	0.149	1.683
2013-12-13	07:26:54	0.167	1.72
2013-12-13	07:27:54	0.167	1.494
2013-12-13	07:28:54	0.177	1.197
2013-12-13	07:29:54	0.17	1.097
2013-12-13	07:30:54	0.167	1.104
2013-12-13	07:31:54	0.18	1.1
2013-12-13	07:32:54	0.161	0.949
2013-12-13	07:33:54	0.155	0.874
2013-12-13	07:34:54	0.143	0.763
2013-12-13	07:35:54	0.14	0.704
2013-12-13	07:36:54	0.14	0.862
2013-12-13	07:37:54	0.14	1.122
2013-12-13	07:38:54	0.174	1.159
2013-12-13	07:39:54	0.195	1.237
2013-12-13	07:40:54	0.211	1.159
2013-12-13	07:41:54	0.226	1.386
2013-12-13	07:42:54	0.226	1.469
2013-12-13	07:43:54	0.257	1.525
2013-12-13	07:44:54	0.251	1.559
2013-12-13	07:45:54	0.245	1.497
2013-12-13	07:46:54	0.26	1.308
2013-12-13	07:47:54	0.236	1.166
2013-12-13	07:48:54	0.226	1.06
2013-12-13	07:49:54	0.205	0.887
2013-12-13	07:50:54	0.201	1.004
2013-12-13	07:51:54	0.186	1.197
2013-12-13	07:52:54	0.198	1.445
2013-12-13	07:53:54	0.186	1.429
2013-12-13	07:54:54	0.192	1.472
2013-12-13	07:55:54	0.201	1.553
2013-12-13	07:56:54	0.205	1.758
2013-12-13	07:57:54	0.236	1.519
2013-12-13	07:58:54	0.229	1.395
2013-12-13	07:59:54	0.208	1.119
2013-12-13	08:00:54	0.195	0.849
2013-12-13	08:01:54	0.186	0.62
2013-12-13	08:02:54	0.136	0.505
2013-12-13	08:03:54	0.118	0.62
2013-12-13	08:04:54	0.136	1.026
2013-12-13	08:05:54	0.118	1.045
2013-12-13	08:06:54	0.118	1.383
2013-12-13	08:07:54	0.105	1.283
2013-12-13	08:08:54	0.124	1.181
2013-12-13	08:09:54	0.124	1.076
2013-12-13	08:10:54	0.115	0.896
2013-12-13	08:11:54	0.105	0.871
2013-12-13	08:12:54	0.112	1.06
2013-12-13	08:13:54	0.124	1.169
2013-12-13	08:14:54	0.124	1.032
2013-12-13	08:15:54	0.118	1.125
2013-12-13	08:16:54	0.127	1.209
2013-12-13	08:17:54	0.112	1.373
2013-12-13	08:18:54	0.13	1.246
2013-12-13	08:19:54	0.13	1.153
2013-12-13	08:20:54	0.127	1.091
2013-12-13	08:21:54	0.136	0.924

## Sheet: 2_One_8
Date	Time	Outside_Entrance_PM2.5	Inside_Entrance_PM2.5	Inside_Table_PM2.5
2013-12-13	17:16:59	0.031	0.019	0.015
2013-12-13	17:17:59	0.031	0.019	0.022
2013-12-13	17:18:59	0.04	0.019	0.019
2013-12-13	17:19:59	0.034	0.022	0.019
2013-12-13	17:20:59	0.028	0.025	0.019
2013-12-13	17:21:59	0.034	0.019	0.031
2013-12-13	17:22:59	0.034	0.019	0.019
2013-12-13	17:23:59	0.028	0.019	0.022
2013-12-13	17:24:59	0.028	0.019	0.019
2013-12-13	17:25:59	0.028	0.019	0.022
2013-12-13	17:26:59	0.028	0.022	0.019
2013-12-13	17:27:59	0.025	0.022	0.019
2013-12-13	17:28:59	0.028	0.022	0.022
2013-12-13	17:29:59	0.037	0.022	0.019
2013-12-13	17:30:59	0.028	0.019	0.022
2013-12-13	17:31:59	0.025	0.019	0.022
2013-12-13	17:32:59	0.028	0.019	0.022
2013-12-13	17:33:59	0.031	0.022	0.025
2013-12-13	17:34:59	0.031	0.019	0.022
2013-12-13	17:35:59	0.028	0.022	0.019
2013-12-13	17:36:59	0.025	0.022	0.028
2013-12-13	17:37:59	0.028	0.019	0.019
2013-12-13	17:38:59	0.031	0.019	0.019
2013-12-13	17:39:59	0.031	0.022	0.022
2013-12-13	17:40:59	0.034	0.022	0.022
2013-12-13	17:41:59	0.031	0.019	0.022
2013-12-13	17:42:59	0.034	0.019	0.022
2013-12-13	17:43:59	0.034	0.022	0.022
2013-12-13	17:44:59	0.034	0.025	0.025
2013-12-13	17:45:59	0.034	0.022	0.025
2013-12-13	17:46:59	0.037	0.022	0.028
2013-12-13	17:47:59	0.031	0.022	0.025
2013-12-13	17:48:59	0.04	0.022	0.025
2013-12-13	17:49:59	0.034	0.025	0.025
2013-12-13	17:50:59	0.031	0.025	0.028
2013-12-13	17:51:59	0.034	0.025	0.028
2013-12-13	17:52:59	0.031	0.025	0.025
2013-12-13	17:53:59	0.037	0.025	0.028
2013-12-13	17:54:59	0.04	0.028	0.025
2013-12-13	17:55:59	0.031	0.022	0.028
2013-12-13	17:56:59	0.034	0.028	0.025
2013-12-13	17:57:59	0.034	0.028	0.028
2013-12-13	17:58:59	0.04	0.025	0.028
2013-12-13	17:59:59	0.037	0.031	0.022

## Sheet: Traditions_Buffet
Date	Time	Outside_Entrance_PM2.5	Inside_Entrance_PM2.5	Inside_Table_PM2.5
2013-12-12	17:30:25	0.13	0.059	0.028
2013-12-12	17:31:25	0.118	0.053	0.019
2013-12-12	17:32:25	0.14	0.065	0.022
2013-12-12	17:33:25	0.136	0.084	0.022
2013-12-12	17:34:25	0.121	0.09	0.028
2013-12-12	17:35:25	0.115	0.084	0.022
2013-12-12	17:36:25	0.115	0.084	0.022
2013-12-12	17:37:25	0.118	0.081	0.025
2013-12-12	17:38:25	0.099	0.087	0.019
2013-12-12	17:39:25	0.09	0.084	0.031
2013-12-12	17:40:25	0.081	0.071	0.019
2013-12-12	17:41:25	0.087	0.065	0.025
2013-12-12	17:42:25	0.071	0.056	0.025
2013-12-12	17:43:25	0.078	0.059	0.019
2013-12-12	17:44:25	0.078	0.05	0.012
2013-12-12	17:45:25	0.074	0.053	0.012
2013-12-12	17:46:25	0.071	0.065	0.019
2013-12-12	17:47:25	0.071	0.056	0.012
2013-12-12	17:48:25	0.068	0.056	0.009
2013-12-12	17:49:25	0.074	0.062	0.015
2013-12-12	17:50:25	0.071	0.059	0.015
2013-12-12	17:51:25	0.084	0.056	0.012
2013-12-12	17:52:25	0.071	0.056	0.012
2013-12-12	17:53:25	0.078	0.056	0.012
2013-12-12	17:54:25	0.09	0.059	0.012
2013-12-12	17:55:25	0.074	0.056	0.019
2013-12-12	17:56:25	0.152	0.059	0.012
2013-12-12	17:57:25	0.099	0.161	0.012
2013-12-12	17:58:25	0.078	0.127	0.012
2013-12-12	17:59:25	0.068	0.071	0.022
2013-12-19	17:11:28	0.034	0.034	0.022
2013-12-19	17:12:28	0.037	0.034	0.019
2013-12-19	17:13:28	0.034	0.034	0.012
2013-12-19	17:14:28	0.037	0.031	0.012
2013-12-19	17:15:28	0.034	0.031	0.015
2013-12-19	17:16:28	0.034	0.031	0.015
2013-12-19	17:17:28	0.037	0.031	0.015
2013-12-19	17:18:28	0.037	0.031	0.015
2013-12-19	17:19:28	0.04	0.034	0.012
2013-12-19	17:20:28	0.04	0.031	0.015
2013-12-19	17:21:28	0.053	0.034	0.019
2013-12-19	17:22:28	0.037	0.037	0.015
2013-12-19	17:23:28	0.034	0.031	0.012
2013-12-19	17:24:28	0.037	0.028	0.015
2013-12-19	17:25:28	0.037	0.028	0.015
2013-12-19	17:26:28	0.034	0.028	0.012
2013-12-19	17:27:28	0.034	0.031	0.015
2013-12-19	17:28:28	0.037	0.028	0.012
2013-12-19	17:29:28	0.043	0.028	0.012
2013-12-19	17:30:28	0.047	0.034	0.015
2013-12-19	17:31:28	0.05	0.034	0.015
2013-12-19	17:32:28	0.059	0.043	0.019
2013-12-19	17:33:28	0.062	0.037	0.019
2013-12-19	17:34:28	0.065	0.04	0.022
2013-12-19	17:35:28	0.071	0.047	0.019
2013-12-19	17:36:28	0.068	0.056	0.025
2013-12-19	17:37:28	0.065	0.043	0.025
2013-12-19	17:38:28	0.062	0.05	0.028
2013-12-19	17:39:28	0.059	0.047	0.019
2013-12-19	17:40:28	0.05	0.05	0.019
2013-12-19	17:41:28	0.047	0.037	0.015
2013-12-19	17:42:28	0.053	0.037	0.019
2013-12-19	17:43:28	0.04	0.034	0.022
2013-12-19	17:44:28	0.043	0.034	0.015
2013-12-19	17:45:28	0.043	0.031	0.019
2013-12-19	17:46:28	0.043	0.028	0.019
2013-12-19	17:47:28	0.04	0.034	0.019
2013-12-19	17:48:28	0.043	0.034	0.015
2013-12-19	17:49:28	0.047	0.031	0.015
2013-12-19	17:50:28	0.043	0.04	0.025
2013-12-19	17:51:28	0.047	0.031	0.019
2013-12-19	17:52:28	0.043	0.037	0.015
2013-12-19	17:53:28	0.047	0.034	0.015
2013-12-19	17:54:28	0.043	0.034	0.022
2013-12-19	17:55:28	0.05	0.034	0.015
2013-12-19	17:56:28	0.05	0.037	0.019
2013-12-19	17:57:28	0.05	0.037	0.028

## Sheet: Whispering_Wind
Date	Time	Outside_Entrance_PM2.5	Inside_Entrance_PM2.5	Inside_Table_PM2.5
2013-12-12	18:17:21	0.099	0.071	0.059
2013-12-12	18:18:21	0.096	0.071	0.071
2013-12-12	18:19:21	0.105	0.078	0.065
2013-12-12	18:20:21	0.164	0.112	0.115
2013-12-12	18:21:21	0.133	0.099	0.118
2013-12-12	18:22:21	0.118	0.093	0.105
2013-12-12	18:23:21	0.136	0.099	0.096
2013-12-12	18:24:21	0.146	0.09	0.108
2013-12-12	18:25:21	0.155	0.105	0.112
2013-12-12	18:26:21	0.217	0.195	0.149
2013-12-12	18:27:21	0.174	0.254	0.136
2013-12-12	18:28:21	0.149	0.152	0.121
2013-12-12	18:29:21	0.143	0.118	0.093
2013-12-12	18:30:21	0.13	0.099	0.078
2013-12-12	18:31:21	0.096	0.087	0.074
2013-12-12	18:32:21	0.087	0.078	0.065
2013-12-12	18:33:21	0.087	0.071	0.056
2013-12-12	18:34:21	0.108	0.078	0.059
2013-12-12	18:35:21	0.13	0.084	0.056
2013-12-12	18:36:21	0.143	0.09	0.068
2013-12-12	18:37:21	0.13	0.09	0.068
2013-12-12	18:38:21	0.121	0.087	0.087
2013-12-12	18:39:21	0.115	0.087	0.09
2013-12-12	18:40:21	0.13	0.127	0.087
2013-12-12	18:41:21	0.158	0.155	0.143
2013-12-12	18:42:21	0.217	0.149	0.127
2013-12-12	18:43:21	0.146	0.133	0.112
2013-12-12	18:44:21	0.115	0.102	0.099
2013-12-12	18:45:21	0.108	0.093	0.087
2013-12-12	18:46:21	0.115	0.09	0.087
2013-12-12	18:47:21	0.108	0.087	0.093
2013-12-12	18:48:21	0.102	0.081	0.096
2013-12-12	18:49:21	0.099	0.078	0.093
2013-12-12	18:50:21	0.105	0.074	0.093
2013-12-12	18:51:21	0.155	0.093	0.112
2013-12-12	18:52:21	0.158	0.102	0.124
2013-12-12	18:53:21	0.164	0.115	0.105
2013-12-12	18:54:21	0.143	0.108	0.127
2013-12-12	18:55:21	0.112	0.093	0.105
2013-12-12	18:56:21	0.13	0.096	0.121
2013-12-12	18:57:21	0.124	0.102	0.108
2013-12-12	18:58:21	0.112	0.087	0.124
2013-12-13	18:15:12	0.14	0.108	0.081
2013-12-13	18:16:12	0.158	0.108	0.102
2013-12-13	18:17:12	0.146	0.099	0.096
2013-12-13	18:18:12	0.149	0.118	0.096
2013-12-13	18:19:12	0.149	0.124	0.09
2013-12-13	18:20:12	0.133	0.118	0.096
2013-12-13	18:21:12	0.158	0.112	0.102
2013-12-13	18:22:12	0.127	0.105	0.102
2013-12-13	18:23:12	0.174	0.133	0.13
2013-12-13	18:24:12	0.152	0.121	0.118
2013-12-13	18:25:12	0.195	0.127	0.112
2013-12-13	18:26:12	0.195	0.146	0.121
2013-12-13	18:27:12	0.211	0.143	0.112
2013-12-13	18:28:12	0.18	0.143	0.118
2013-12-13	18:29:12	0.158	0.146	0.105
2013-12-13	18:30:12	0.201	0.143	0.121
2013-12-13	18:31:12	0.201	0.155	0.102
2013-12-13	18:32:12	0.192	0.143	0.112
2013-12-13	18:33:12	0.183	0.189	0.105
2013-12-13	18:34:12	0.192	0.233	0.127
2013-12-13	18:35:12	0.205	0.236	0.14
2013-12-13	18:36:12	0.205	0.211	0.143
2013-12-13	18:37:12	0.198	0.192	0.118
2013-12-13	18:38:12	0.186	0.167	0.108
2013-12-13	18:39:12	0.198	0.18	0.124
2013-12-13	18:40:12	0.183	0.155	0.102
2013-12-13	18:41:12	0.198	0.158	0.115
2013-12-13	18:42:12	0.177	0.143	0.105
2013-12-13	18:43:12	0.177	0.133	0.108
2013-12-13	18:44:12	0.152	0.13	0.105
2013-12-13	18:45:12	0.177	0.143	0.105
2013-12-13	18:46:12	0.366	0.208	0.18
2013-12-13	18:47:12	0.251	0.164	0.164
2013-12-13	18:48:12	0.22	0.143	0.264
2013-12-13	18:49:12	0.161	0.13	0.267
2013-12-13	18:50:12	0.158	0.127	0.22
2013-12-13	18:51:12	0.164	0.127	0.164
2013-12-13	18:52:12	0.167	0.136	0.143
2013-12-13	18:53:12	0.152	0.118	0.112
2013-12-13	18:54:12	0.164	0.13	0.115
2013-12-13	18:55:12	0.161	0.14	0.115
2013-12-13	18:56:12	0.161	0.13	0.118
2013-12-13	18:57:12	0.161	0.13	0.136
2013-12-13	18:58:12	0.167	0.14	0.121
2013-12-13	18:59:12	0.186	0.146	0.124
2013-12-13	19:00:12	0.205	0.146	0.118
2013-12-13	19:01:12	0.214	0.27	0.121

## Sheet: Deli_Cafe
Date	Time	Outside_Entrance_PM2.5	Inside_Entrance_PM2.5	Inside_Table_PM2.5
2013-12-12	16:27:34	0.043	0.074	0.068
2013-12-12	16:28:34	0.043	0.081	0.028
2013-12-12	16:29:34	0.034	0.081	0.028
2013-12-12	16:30:34	0.037	0.074	0.034
2013-12-12	16:31:34	0.031	0.062	0.022
2013-12-12	16:32:34	0.034	0.059	0.028
2013-12-12	16:33:34	0.028	0.062	0.019
2013-12-12	16:34:34	0.034	0.059	0.015
2013-12-12	16:35:34	0.025	0.053	0.022
2013-12-12	16:36:34	0.025	0.059	0.015
2013-12-12	16:37:34	0.028	0.053	0.012
2013-12-12	16:38:34	0.034	0.053	0.019
2013-12-12	16:39:34	0.031	0.056	0.022
2013-12-12	16:40:34	0.037	0.059	0.028
2013-12-12	16:41:34	0.043	0.056	0.022
2013-12-12	16:42:34	0.078	0.068	0.031
2013-12-12	16:43:34	0.05	0.068	0.034
2013-12-12	16:44:34	0.047	0.071	0.028
2013-12-12	16:45:34	0.043	0.068	0.028
2013-12-12	16:46:34	0.05	0.068	0.034
2013-12-12	16:47:34	0.078	0.071	0.037
2013-12-12	16:48:34	0.192	0.062	0.034
2013-12-12	16:49:34	0.146	0.068	0.028
2013-12-12	16:50:34	0.158	0.068	0.034
2013-12-12	16:51:34	0.108	0.065	0.034
2013-12-12	16:52:34	0.084	0.062	0.028
2013-12-12	16:53:34	0.081	0.062	0.031
2013-12-12	16:54:34	0.105	0.059	0.025
2013-12-12	16:55:34	0.074	0.056	0.025
2013-12-12	16:56:34	0.071	0.056	0.034
2013-12-12	16:57:34	0.062	0.065	0.028
2013-12-12	16:58:34	0.062	0.059	0.025
2013-12-12	16:59:34	0.127	0.068	0.034
2013-12-12	17:00:34	0.205	0.068	0.04
2013-12-12	17:01:34	0.304	0.084	0.043
2013-12-12	17:02:34	0.186	0.093	0.062
2013-12-12	17:03:34	0.164	0.09	0.043
2013-12-12	17:04:34	0.205	0.093	0.065
2013-12-12	17:05:34	0.18	0.099	0.047
2013-12-12	17:06:34	0.195	0.096	0.053
2013-12-12	17:07:34	0.174	0.096	0.059
2013-12-13	16:24:58	0.124	0.099	0.065
2013-12-13	16:25:58	0.105	0.108	0.084
2013-12-13	16:26:58	0.093	0.115	0.09
2013-12-13	16:27:58	0.081	0.121	0.105
2013-12-13	16:28:58	0.078	0.133	0.108
2013-12-13	16:29:58	0.093	0.121	0.108
2013-12-13	16:30:58	0.093	0.124	0.105
2013-12-13	16:31:58	0.087	0.136	0.121
2013-12-13	16:32:58	0.081	0.13	0.102
2013-12-13	16:33:58	0.084	0.118	0.105
2013-12-13	16:34:58	0.078	0.118	0.102
2013-12-13	16:35:58	0.105	0.127	0.102
2013-12-13	16:36:58	0.177	0.127	0.112
2013-12-13	16:37:58	0.096	0.133	0.096
2013-12-13	16:38:58	0.093	0.13	0.118
2013-12-13	16:39:58	0.093	0.118	0.099
2013-12-13	16:40:58	0.081	0.115	0.105
2013-12-13	16:41:58	0.081	0.112	0.124
2013-12-13	16:42:58	0.108	0.112	0.115
2013-12-13	16:43:58	0.084	0.118	0.105
2013-12-13	16:44:58	0.078	0.118	0.112
2013-12-13	16:45:58	0.087	0.112	0.099
2013-12-13	16:46:58	0.081	0.105	0.108
2013-12-13	16:47:58	0.068	0.102	0.087
2013-12-13	16:48:58	0.068	0.102	0.09
2013-12-13	16:49:58	0.065	0.093	0.09
2013-12-13	16:50:58	0.065	0.093	0.084
2013-12-13	16:51:58	0.065	0.093	0.087
2013-12-13	16:52:58	0.059	0.096	0.087
2013-12-13	16:53:58	0.105	0.105	0.081
2013-12-13	16:54:58	0.167	0.096	0.087
2013-12-13	16:55:58	0.22	0.108	0.093
2013-12-13	16:56:58	0.198	0.112	0.102
2013-12-13	16:57:58	0.174	0.121	0.099
2013-12-13	16:58:58	0.177	0.127	0.118
2013-12-13	16:59:58	0.167	0.136	0.115
2013-12-19	16:07:13	0.043	0.071	0.043
2013-12-19	16:08:13	0.047	0.071	0.059
2013-12-19	16:09:13	0.04	0.068	0.056
2013-12-19	16:10:13	0.047	0.068	0.062
2013-12-19	16:11:13	0.108	0.068	0.062
2013-12-19	16:12:13	0.121	0.068	0.062
2013-12-19	16:13:13	0.047	0.065	0.056
2013-12-19	16:14:13	0.047	0.068	0.062
2013-12-19	16:15:13	0.059	0.062	0.05
2013-12-19	16:16:13	0.05	0.065	0.056
2013-12-19	16:17:13	0.05	0.068	0.059
2013-12-19	16:18:13	0.05	0.071	0.056
2013-12-19	16:19:13	0.05	0.071	0.053
2013-12-19	16:20:13	0.05	0.084	0.074
2013-12-19	16:21:13	0.056	0.078	0.071
2013-12-19	16:22:13	0.05	0.087	0.087
2013-12-19	16:23:13	0.068	0.081	0.062
2013-12-19	16:24:13	0.053	0.071	0.084
2013-12-19	16:25:13	0.053	0.078	0.071
2013-12-19	16:26:13	0.056	0.071	0.078
2013-12-19	16:27:13	0.074	0.078	0.068
2013-12-19	16:28:13	0.059	0.078	0.065
2013-12-19	16:29:13	0.053	0.074	0.059
2013-12-19	16:30:13	0.059	0.068	0.068
2013-12-19	16:31:13	0.047	0.071	0.062
2013-12-19	16:32:13	0.05	0.068	0.062
2013-12-19	16:33:13	0.05	0.068	0.059
2013-12-19	16:34:13	0.056	0.084	0.065
2013-12-19	16:35:13	0.053	0.071	0.065
2013-12-19	16:36:13	0.056	0.081	0.068
2013-12-19	16:37:13	0.059	0.084	0.065
2013-12-19	16:38:13	0.062	0.065	0.068
2013-12-19	16:39:13	0.05	0.074	0.056
2013-12-19	16:40:13	0.053	0.068	0.059
2013-12-19	16:41:13	0.053	0.068	0.068
2013-12-19	16:42:13	0.047	0.078	0.062
2013-12-19	16:43:13	0.05	0.071	0.059
2013-12-19	16:44:13	0.056	0.074	0.056
2013-12-19	16:45:13	0.059	0.071	0.071
2013-12-19	16:46:13	0.161	0.078	0.056
2013-12-19	16:47:13	0.257	0.084	0.068
2013-12-19	16:48:13	0.329	0.102	0.074
2013-12-19	16:49:13	0.276	0.099	0.071
2013-12-19	16:50:13	0.248	0.108	0.074
2013-12-19	16:51:13	0.226	0.096	0.087
2013-12-19	16:52:13	0.164	0.105	0.108
2013-12-19	16:53:13	0.133	0.096	0.081
2013-12-19	16:54:13	0.112	0.093	0.084
2013-12-19	16:55:13	0.118	0.084	0.081
2013-12-19	16:56:13	0.074	0.074	0.084
2013-12-19	16:57:13	0.062	0.068	0.074
